# Supplementary material for: Investigating regions of shared genetic variation in attention deficit/hyperactivity disorder and major depressive disorder: a GWAS meta-analysis
Source: Sci Rep. 2021 Apr 1;11:7353. doi: 10.1038/s41598-021-86802-1 (PMC8016853; doi:10.1038/s41598-021-86802-1)
Supplement: Supplementary file 1 — Supplementary Information 1. [file 41598_2021_86802_MOESM1_ESM.xlsx]

## Sheet: Title Page
Supplementary File 1
Investigating regions of shared genetic variation in attention deficit/hyperactivity disorder and major depressive disorder: A GWAS meta-analysis
Authors: Victoria Powell, Joanna Martin, Anita Thapar, Frances Rice, Richard J. L. Anney

## Sheet: Table S1
Meta-analysis results using thresholds of z>5.5 for meta-analysis and z>3.5 for ADHD and MDD GWAS individually
SNP	Position	ADHD z-score	MDD z-score	Meta-analysis z-score	LD range	Protein-coding genes in region
rs12658032	chr5:103904226	5.31888	6.44613	8.19444	chr5:103671867..104082179	NONE
rs4593766	chr1:73773043	4.00696	5.65491	6.88571	chr1:73666614..73991792	NONE
rs61867322	chr10:106647839	-4.48057	-4.53232	-6.20253	chr10:106529451..106797515	SORCS3
rs2509805	chr11:57650796	3.64328	5.02299	6.19178	chr11:57641883..57661032	NONE
rs113901452	chr5:44816452	3.81731	4.87974	6.14706	chr5:44816452..44861664	MRPS30
rs8084351	chr18:50726559	3.53362	4.84775	5.98529	chr18:50716945..50737950	DCC
rs1371048	chr2:145753166	-4.07854	-4.53702	-5.95775	chr2:145701992..145753166	NONE
rs139161896	chr12:89802804	3.91781	4.55777	5.90374	chr12:89721105..89904596	DUSP6 POC1B
rs2029591	chr3:49646981	4.2954	4.20759	5.81319	chr3:49193081..49890967	AMIGO3 AMT APEH BSN C3orf62 C3orf84 CCDC36 CCDC71 CDHR4 DAG1 FAM212A GMPPB GPX1 IP6K1 KLHDC8B MST1 NICN1 RHOA RNF123 RP11-3B7.1 TCTA TRAIP UBA7 USP4
rs2433018	chr15:47677596	-4.13826	-4.21419	-5.69863	chr15:47659445..47685378	SEMA6D
rs12226775	chr11:49179289	4.29153	4.00009	5.60526	chr11:48234357..49873791	FOLH1 OR4A47 OR4B1 OR4C3 OR4C5 OR4S1 OR4X1 OR4X2 TRIM49B TRIM64C
rs71639293	chr5:92995013	4.04415	4.11723	5.57303	chr5:92995013..92995013	FAM172A
rs16827974	chr3:117837222	4.15618	3.99956	5.53488	chr3:117826733..117903064	NONE

## Sheet: Table S2
Details of the 37 reference GWAS studies used for GWAS association screen
Phenotype	Phenotype Class	Download Source	Reference	PMID (or BioRxiv link if unpublished version)	Local Identifier
BIRTH WEIGHT	ANTHROPOMETRIC	http://www.nealelab.is/uk-biobank	UKBB (2017 release) blog at: http://www.nealelab.is/uk-biobank	blog at: http://www.nealelab.is/uk-biobank	NEALELAB-UKBIOBANK-2017-20022
BODY MASS INDEX (BMI)	ANTHROPOMETRIC	http://www.nealelab.is/uk-biobank	UKBB (2017 release) blog at: http://www.nealelab.is/uk-biobank	blog at: http://www.nealelab.is/uk-biobank	NEALELAB-UKBIOBANK-2017-21001
STANDING HEIGHT	ANTHROPOMETRIC	http://www.nealelab.is/uk-biobank	UKBB (2017 release) blog at: http://www.nealelab.is/uk-biobank	blog at: http://www.nealelab.is/uk-biobank	NEALELAB-UKBIOBANK-2017-50
WAIST CIRCUMFERENCE	ANTHROPOMETRIC	http://www.nealelab.is/uk-biobank	UKBB (2017 release) blog at: http://www.nealelab.is/uk-biobank	blog at: http://www.nealelab.is/uk-biobank	NEALELAB-UKBIOBANK-2017-48
COGNITIVE	COGNITION	https://www.thessgac.org/data	Lee Wedow Okbay et al., 2018	30038396	LEE-WEDOW-OKBAY-2018-COGNITIVE
EDUCATION (YEARS)	COGNITION	https://www.thessgac.org/data	Lee Wedow Okbay et al., 2018	30038396	LEE-WEDOW-OKBAY-2018-EDU
FLUID INTELLIGENCE SCORE	COGNITION	http://www.nealelab.is/uk-biobank	UKBB (2017 release) blog at: http://www.nealelab.is/uk-biobank	blog at: http://www.nealelab.is/uk-biobank	NEALELAB-UKBIOBANK-2017-20016
AGGRESSION	MENTAL HEALTH	https://www.med.unc.edu/pgc/results-and-downloads/	Pappa StPourcain Benke et al., 2015	26087016	PAPPA-STPOURCAIN-BENKE-2015-AGGRESSION
ALZHEIMERS DISEASE	MENTAL HEALTH	https://www.med.unc.edu/pgc/results-and-downloads/	Lambert Ibrahim Verbaas et al., 2013	24162737	LAMBERT-IBRAHIM-VERBAAS-HAROLD-2013-ALZ
ANOREXIA	MENTAL HEALTH	https://www.med.unc.edu/pgc/results-and-downloads/	Duncan Yilmaz Walters et al., 2016	28494655	DUNCAN-YILMAZ-WALTERS-2016-ANOREXIA
ANXIETY	MENTAL HEALTH	https://www.med.unc.edu/pgc/results-and-downloads/	Otowa Kek Lee et al., 2016	26754954	OTOWA-HEK-LEE-2016-ANXIETY-CACO
ATTENTION DEFICIT HYPERACTIVITY DISORDER	MENTAL HEALTH	https://www.med.unc.edu/pgc/results-and-downloads/	Demontis Walters Martin et al., 2019	https://www.biorxiv.org/content/10.1101/145581v1	DEMONTIS-WALTERS-MARTIN-2017-EUR-ADHD
AUTISM SPECTRUM DISORDER	MENTAL HEALTH	https://www.med.unc.edu/pgc/results-and-downloads/	Grove Ripke Als et al., 2019	https://www.biorxiv.org/content/10.1101/224774v2	GROVE-RIPKE-ALS-2017-EUR-ASD
BIPOLAR DISORDER	MENTAL HEALTH	https://www.med.unc.edu/pgc/results-and-downloads/	Ruderfer Ripke McQuillan et al., 2018	29906448	RUDERFER-RIPKE-MCQUILLAN-2018-BIP
DEPRESSIVE SYMPTOMS	MENTAL HEALTH	https://www.thessgac.org/data	Okbay Beselmans de Neve et al., 2016	27089181	OKBAY-BESELMANS-DE-NEVE-2016-DEPRESSIVE-SYMPTOMS
IRRITABILITY	MENTAL HEALTH	http://www.nealelab.is/uk-biobank	UKBB (2017 release) blog at: http://www.nealelab.is/uk-biobank	blog at: http://www.nealelab.is/uk-biobank	NEALELAB-UKBIOBANK-2017-1940
MAJOR DEPRESSIVE DISORDER	MENTAL HEALTH	https://www.med.unc.edu/pgc/results-and-downloads/	Wray Ripke Mattheisen et al., 2108	29700475	WRAY-RIPKE-MATTHEISEN-2018-MDD
POST-TRAUMATIC STRESS DISORDER	MENTAL HEALTH	https://www.med.unc.edu/pgc/results-and-downloads/	Duncan Ratanatharathorn aiello et al., 2017	28439101	DUNCAN-RATANATHARATHORN-AIELLO-2017-EUR-PTSD
SCHIZOPHRENIA	MENTAL HEALTH	https://www.med.unc.edu/pgc/results-and-downloads/	Ripke Neale Corvin et al., 2014	25056061	RIPKE-NEALE-CORVIN-2014-SCZ
WELLBEING	MENTAL HEALTH	https://www.thessgac.org/data	Okbay Beselmans de Neve et al., 2016	27089181	OKBAY-BESELMANS-DE-NEVE-2016-WELL-BEING
D50 IRON DEFICIENCY ANAEMIA	OTHER	http://www.nealelab.is/uk-biobank	UKBB (2017 release) blog at: http://www.nealelab.is/uk-biobank	blog at: http://www.nealelab.is/uk-biobank	NEALELAB-UKBIOBANK-2017-D50
E10 INSULIN-DEPENDENT DIABETES MELLITUS	OTHER	http://www.nealelab.is/uk-biobank	UKBB (2017 release) blog at: http://www.nealelab.is/uk-biobank	blog at: http://www.nealelab.is/uk-biobank	NEALELAB-UKBIOBANK-2017-E10
E11 NON-INSULIN-DEPENDENT DIABETES MELLITUS	OTHER	http://www.nealelab.is/uk-biobank	UKBB (2017 release) blog at: http://www.nealelab.is/uk-biobank	blog at: http://www.nealelab.is/uk-biobank	NEALELAB-UKBIOBANK-2017-E11
G40 EPILEPSY	OTHER	http://www.nealelab.is/uk-biobank	UKBB (2017 release) blog at: http://www.nealelab.is/uk-biobank	blog at: http://www.nealelab.is/uk-biobank	NEALELAB-UKBIOBANK-2017-G40
G43 MIGRAINE	OTHER	http://www.nealelab.is/uk-biobank	UKBB (2017 release) blog at: http://www.nealelab.is/uk-biobank	blog at: http://www.nealelab.is/uk-biobank	NEALELAB-UKBIOBANK-2017-G43
K50 CROHN'S DISEASE [REGIONAL ENTERITIS]	OTHER	http://www.nealelab.is/uk-biobank	UKBB (2017 release) blog at: http://www.nealelab.is/uk-biobank	blog at: http://www.nealelab.is/uk-biobank	NEALELAB-UKBIOBANK-2017-K50
K51 ULCERATIVE COLITIS	OTHER	http://www.nealelab.is/uk-biobank	UKBB (2017 release) blog at: http://www.nealelab.is/uk-biobank	blog at: http://www.nealelab.is/uk-biobank	NEALELAB-UKBIOBANK-2017-K51
K58 IRRITABLE BOWEL SYNDROME	OTHER	http://www.nealelab.is/uk-biobank	UKBB (2017 release) blog at: http://www.nealelab.is/uk-biobank	blog at: http://www.nealelab.is/uk-biobank	NEALELAB-UKBIOBANK-2017-K58
L40 PSORIASIS	OTHER	http://www.nealelab.is/uk-biobank	UKBB (2017 release) blog at: http://www.nealelab.is/uk-biobank	blog at: http://www.nealelab.is/uk-biobank	NEALELAB-UKBIOBANK-2017-L40
LEFT-HANDED	OTHER	http://www.nealelab.is/uk-biobank	UKBB (2017 release) blog at: http://www.nealelab.is/uk-biobank	blog at: http://www.nealelab.is/uk-biobank	NEALELAB-UKBIOBANK-2017-1707_2
N80 ENDOMETRIOSIS	OTHER	http://www.nealelab.is/uk-biobank	UKBB (2017 release) blog at: http://www.nealelab.is/uk-biobank	blog at: http://www.nealelab.is/uk-biobank	NEALELAB-UKBIOBANK-2017-N80
TIME FROM WAKING TO FIRST CIGARETTE	OTHER	http://www.nealelab.is/uk-biobank	UKBB (2017 release) blog at: http://www.nealelab.is/uk-biobank	blog at: http://www.nealelab.is/uk-biobank	NEALELAB-UKBIOBANK-2017-3466
AGREEABLENESS	PERSONALITY	https://www.med.unc.edu/pgc/results-and-downloads/	Demoor Costa Terracciano et al., 2013	21173776	DEMOOR-COSTA-TERRACCIANO-2013-AGREEABLENESS
CONSCIENTIOUSNESS	PERSONALITY	https://www.med.unc.edu/pgc/results-and-downloads/	Demoor Costa Terracciano et al., 2013	21173776	DEMOOR-COSTA-TERRACCIANO-2013-CONSCIENTIOUSNESS
EXTRAVERSION	PERSONALITY	https://www.med.unc.edu/pgc/results-and-downloads/	Vandenberg Demoor Verweij et al., 2014	24828478	VANDENBERG-DEMOOR-VERWEIJ-2014-EXTRAVERSION
NEUROTICISM	PERSONALITY	https://www.thessgac.org/data	Turley Walter Maghzian et al., 2018	29292387	TURLEY-WALTER-MAGHZIAN-2018-NEUROTICISM
OPENNESS	PERSONALITY	https://www.med.unc.edu/pgc/results-and-downloads/	Demoor Costa Terracciano et al., 2013	21173776	DEMOOR-COSTA-TERRACCIANO-2013-OPENNESS

## Sheet: Table S3
Local genetic correlations estimated using Rho-HESS
chromosome	start	end	local_rhog	p
20	58406572	59561724	0.00054807	0.0006655
5	142981248	144943354	0.00051993	0.001117
10	104380410	106695048	0.00054516	0.001125
5	103320005	104851483	0.00056165	0.0011674
20	62190180	62965163	0.00040685	0.0016127
7	2062398	2772227	0.0004899	0.001685
5	91840542	93809984	0.000509	0.0024961
12	106958748	109025901	0.00045835	0.0036288
3	124936642	126214943	0.00042385	0.0068503
7	128778386	130422414	0.00041009	0.0084432
4	111256567	113870102	0.00040292	0.0090988
6	39295677	40345115	0.00041363	0.0099259
2	98995201	101822329	0.00040191	0.01008
8	13944992	15991660	0.00040361	0.010526
7	146427960	147815318	0.00039817	0.011824
5	41888710	43983499	0.00039986	0.012709
10	82414679	84383745	0.00037777	0.013627
11	19569535	21017138	0.00037424	0.014318
1	43758457	44969183	0.00040265	0.014835
11	124495528	126311320	0.00037545	0.01485
7	79888069	82022686	0.00037907	0.017257
9	104624437	105967976	0.00036516	0.018203
4	77130707	79093979	0.000367	0.018459
1	49894177	51713726	0.00030136	0.018466
13	111232073	112247592	0.00037216	0.018538
5	140645971	142981248	0.00035645	0.019213
17	13894637	15019097	0.00035494	0.019426
1	48978188	49894177	0.00030181	0.019485
15	86652905	88369943	0.00035665	0.020443
2	144519484	146445570	0.00037791	0.020874
4	15147446	15927009	0.00034204	0.020941
4	6773043	7539692	0.00035403	0.02293
3	19125144	20091348	0.00029054	0.022951
15	46618787	48136048	0.00036757	0.024646
11	84381272	86619301	0.00034222	0.02474
5	105893055	107264196	0.00035026	0.025375
3	49316972	51832015	0.00034837	0.025555
2	164466638	165178840	0.00026772	0.026078
3	23804865	25461558	0.00035246	0.027478
3	70449028	72529329	0.00033099	0.028215
7	113712387	116780178	0.00036078	0.028401
7	124167552	126519170	0.00033659	0.028544
9	130055510	132165470	0.00034443	0.028644
22	17674295	18296088	0.00028909	0.028814
6	19207487	21684065	0.00034775	0.029488
10	97822357	100241302	0.00034331	0.029682
3	42540002	45165153	0.00033635	0.03006
8	65232872	66489090	0.00034163	0.03169
13	54682864	55817131	0.00031647	0.03215
20	47199980	49239658	0.0003421	0.032593
6	164383521	165586864	0.00033327	0.033033
10	85458703	87937577	0.00032568	0.033162
7	68234074	69085364	0.00032695	0.033345
22	48903703	49824534	0.00033487	0.034436
5	152867774	153773088	0.00032272	0.034768
13	57554217	58410626	0.00025092	0.035608
12	118135375	119754110	0.00033177	0.035615
4	97540703	99424067	0.00031108	0.035938
8	59728100	62329099	0.00033446	0.037962
18	77149991	78017158	0.00030923	0.038025
16	13154437	14464002	0.00033833	0.038613
15	40384132	41177514	0.00026342	0.038725
1	71684405	74326907	0.00033615	0.039198
10	123231465	123900545	0.00031729	0.039585
5	144943354	147181998	0.00032176	0.039939
10	106695048	108726686	0.00032477	0.041548
1	177433381	178944309	0.0003219	0.043052
10	58959528	60289987	0.00031022	0.043217
22	35530985	37570269	0.00030277	0.043932
1	7247335	9365199	0.00030434	0.045217
3	25461558	26877769	0.00031606	0.045261
12	92066155	94514567	0.00030758	0.04609
5	7143218	8446336	0.00031515	0.046867
2	125840921	127373764	0.00030825	0.047017
5	155373505	156628700	0.00030393	0.047239
1	166460517	169086324	0.00029549	0.047312
7	116780178	118351581	0.00028006	0.047691
9	12276489	14836363	0.00030511	0.04833
10	116421406	119523934	0.0003028	0.049387
3	60272906	62355666	0.00030484	0.050353
1	30161881	32438685	0.00029418	0.052005
4	64341001	66600492	0.00028794	0.053136
4	56547644	58935008	0.00030371	0.053154
8	3783017	4480476	0.00029137	0.053556
20	3828413	5477850	0.00029832	0.054108
13	78808813	80585676	0.00029781	0.054632
4	15927009	17383322	0.00028897	0.055379
11	15742552	17578402	0.00030143	0.055932
8	90638162	93554386	0.00031862	0.057459
16	5891580	6893551	0.00031235	0.057479
13	30483267	32301815	0.00028317	0.058501
10	15026068	16551767	0.000285	0.05923
3	17891118	19125144	0.00028213	0.059599
9	1916877	3190064	0.00028995	0.060254
1	153180829	154770403	0.00029665	0.061429
4	188472981	189693511	0.00028672	0.062273
3	47727212	49316972	0.00024474	0.06232
19	34262952	36469295	0.00028486	0.062616
3	6083183	7083387	0.00027861	0.064865
1	90066303	91886317	0.00028324	0.065679
7	82022686	83801203	0.00029087	0.065777
14	56216880	57481262	0.00027281	0.066114
1	214578266	216243634	0.00027219	0.066304
1	224938520	226810860	0.000265	0.067761
16	49007926	52035823	0.00028391	0.06914
4	100678360	103221356	0.00028345	0.069315
10	16551767	18537267	0.00027713	0.069648
1	32438685	34799758	0.00028891	0.069714
6	97093511	97842284	0.00022259	0.07013
12	94514567	96020785	0.00027855	0.070206
15	90475551	92164392	0.00027966	0.070756
11	112459488	114257728	0.00028641	0.071267
15	98030910	99244059	0.00027436	0.071545
18	27866478	30264066	0.00026915	0.072086
2	128034347	129474441	0.00026933	0.072568
2	50022257	50818928	0.00027527	0.072703
11	28481593	30141357	0.00028738	0.072927
3	65273538	66270447	0.00027133	0.073442
3	87409732	88298373	0.00022419	0.073557
12	27799773	29651255	0.00026226	0.074365
1	181144121	182755356	0.00027398	0.075216
12	89682122	92066155	0.0002716	0.075983
7	31137289	33555768	0.00027442	0.076756
15	76398624	78516053	0.00026327	0.076919
7	15143657	16902069	0.00026024	0.077315
18	35075250	36365490	0.00027476	0.078345
3	176320287	178107165	0.00025664	0.079816
18	68621179	69621618	0.00027473	0.080377
9	32019368	33578334	0.00026154	0.080795
11	54695473	55082657	0.00014925	0.081415
19	11284028	13471127	0.00026196	0.082028
8	121201700	124861459	0.00024869	0.082945
12	129237297	130377921	0.00025306	0.08304
5	43983499	50163398	0.00026317	0.083397
4	161826435	163243679	0.00027393	0.084295
3	143164628	144410816	0.00025698	0.084908
8	110484314	111850847	0.00022287	0.084923
14	66399555	67992317	0.0002309	0.085688
3	54081390	55348860	0.00025005	0.086276
10	57662146	58959528	0.00024096	0.087113
21	41389527	43321528	0.00025449	0.087313
9	101592859	104624437	0.00026068	0.087516
2	124732250	125840921	0.000262	0.087827
2	222521176	224859419	0.00025842	0.088011
18	5834180	7090485	0.00025302	0.088291
9	8456299	9166403	0.00024867	0.088322
3	146726629	149043237	0.00026813	0.088451
6	67329215	68849483	0.00026364	0.089421
13	80585676	82581814	0.00026101	0.0899
16	86815411	87647349	0.000263	0.090637
7	97099570	98715474	0.00024787	0.091292
9	4884926	6557589	0.00025885	0.091592
2	225840004	228119842	0.00025417	0.091752
15	84260468	86652905	0.00025134	0.092812
7	5416232	5854526	0.00016215	0.093089
14	32383265	34846251	0.00026103	0.093871
5	107264196	108633934	0.00025899	0.094923
21	18053165	19480375	0.00025894	0.095449
12	54778823	55665837	0.00022006	0.096034
1	18662899	20469149	0.00025777	0.10038
16	87647349	89041165	0.0002678	0.10051
1	239925314	240564091	0.00025566	0.10077
8	101620958	104123306	0.00025147	0.10104
10	23175132	25578596	0.00024967	0.10105
1	25516845	27401867	0.00025794	0.10137
4	80990297	82125315	0.00020948	0.10146
9	110695062	112778024	0.00024195	0.10155
5	90422654	91840542	0.00024178	0.10257
4	115666246	117276929	0.0002545	0.10261
2	10133	1781022	0.00024963	0.10267
2	181312739	182266031	0.00021815	0.1029
2	40281483	43309590	0.00025515	0.10327
14	98341162	99138532	0.00025337	0.10331
17	56	1172399	0.00022455	0.10401
5	119669042	120452166	0.0002181	0.10406
3	29142260	30717955	0.00024419	0.10423
2	208645399	209941529	0.00025962	0.10526
4	127830293	128996665	0.00019615	0.10533
8	134570001	136035605	0.00024136	0.10618
13	24531937	25784362	0.0002478	0.10619
13	58410626	59302271	0.00020802	0.10627
4	27343722	27965868	0.0002093	0.10683
2	78079264	80050403	0.00025229	0.10762
6	103983395	106056733	0.00024975	0.10844
2	118367466	121303783	0.00024329	0.10862
21	47492226	48119752	0.00021613	0.10953
11	103959636	104873284	0.00019105	0.10987
11	94242260	95726041	0.00023837	0.1108
4	99424067	100678360	0.00024439	0.11103
21	46177105	47492226	0.000253	0.11136
10	12586797	13321600	0.00024462	0.11158
15	21131604	24195127	0.00018869	0.11203
4	79093979	80990297	0.00024286	0.11277
1	57021728	58865399	0.00024435	0.11329
10	7171484	8774665	0.00023582	0.1133
7	1353067	2062398	0.0002132	0.11364
2	101822329	102688765	0.00021649	0.11375
4	118479918	119933512	0.00023363	0.11393
7	11299198	12635461	0.00024307	0.11414
18	37684367	39892648	0.00025028	0.11426
11	133000046	134205993	0.0002297	0.11494
3	95311971	98215950	0.00024629	0.11498
2	54685226	56203345	0.00023967	0.11509
2	30463711	31550450	0.00023704	0.11578
7	65689809	68234074	0.00023849	0.11607
7	33555768	36213538	0.0002418	0.11699
2	8422147	10298469	0.00022632	0.1179
7	136876562	138744679	0.00023374	0.11851
18	51554175	55213838	0.00026162	0.11856
3	85582231	87409732	0.0002457	0.11987
2	60292000	62429044	0.00023781	0.12061
6	14802924	17386405	0.0002401	0.12087
6	127540461	129861031	0.00024707	0.12103
9	84211233	85440801	0.00022858	0.12173
15	65104668	67094767	0.00024065	0.1223
1	94506191	96150893	0.00023325	0.12253
9	117921960	121321537	0.00024365	0.12408
11	109866116	111114397	0.00023392	0.12433
10	48760450	50840915	0.00023839	0.12551
11	89208936	90966490	0.00023636	0.12554
9	132165470	133223217	0.00023082	0.12669
1	170557776	173097907	0.00023124	0.12675
8	128659111	130381139	0.00023487	0.1268
14	59448336	61680424	0.0002341	0.12779
9	10879253	12276489	0.0002407	0.12913
18	3891658	5834180	0.00023012	0.12959
7	28360309	31137289	0.00022644	0.12998
6	11790816	13209388	0.00022309	0.1312
12	23820634	25371083	0.00024534	0.13149
11	49866050	54695473	0.00018412	0.13181
12	102964986	104848696	0.00022329	0.13204
17	64800430	67858770	0.00022917	0.13241
2	201576284	202818637	0.00022014	0.13299
15	37456502	38530777	0.00022646	0.13381
13	47431079	49383962	0.00024219	0.13402
8	131639625	133351144	0.00022634	0.13403
16	82747728	83477208	0.00023005	0.1345
12	115036602	115503216	0.00018351	0.13487
2	184357608	185280173	0.00020608	0.13561
16	71054028	72935150	0.00024375	0.13578
8	40703337	41721454	0.0002241	0.13597
2	198078110	199311125	0.0002035	0.13598
16	74971503	75977954	0.00022966	0.13685
2	39031337	40281483	0.00022539	0.13751
13	59302271	60854778	0.00023417	0.13752
7	9987499	11299198	0.00022764	0.13769
21	27271019	29125226	0.00022718	0.13777
2	73174848	75630086	0.00022144	0.13807
2	205799241	206735704	0.00022571	0.13866
11	108437037	109866116	0.00021708	0.13874
4	58935008	60741087	0.00023529	0.13878
7	5854526	6573857	0.00019847	0.1392
9	25330810	26111757	0.00022767	0.13969
5	125785649	127344604	0.00022146	0.13973
6	137614218	138822629	0.00022698	0.13979
4	60741087	62371763	0.00022438	0.14125
14	28466533	29972145	0.00022391	0.14138
4	2842979	3846040	0.00021902	0.14239
10	65794114	67549615	0.00022627	0.14291
6	151912703	153094496	0.00021419	0.14295
19	36469295	37527033	0.00019967	0.14398
2	33363777	35345028	0.00021399	0.14441
2	206735704	208645399	0.0002325	0.14539
16	17644749	18643607	0.00019255	0.1454
14	44543227	46081896	0.0002141	0.14566
11	69516130	70926292	0.00021727	0.14569
6	10540317	11790816	0.0002145	0.14592
6	168042835	169382050	0.00020915	0.14601
20	49239658	52472549	0.00022032	0.14623
13	27284362	29257551	0.00021421	0.1464
14	99138532	101534307	0.00021912	0.14713
9	85440801	86938196	0.00022551	0.14786
11	42310003	44693799	0.00022041	0.1479
8	140725643	143044914	0.00021657	0.14801
8	32977218	35317232	0.00022529	0.14817
18	39892648	42922106	0.00022659	0.14841
7	69085364	71874885	0.00022747	0.1488
2	212379518	214014282	0.00022721	0.14908
11	35502605	37116815	0.0002211	0.15003
14	35859593	38667725	0.00021868	0.15005
1	102041016	102898745	0.00017084	0.15012
8	20060856	21661737	0.00022864	0.15085
7	16902069	19481547	0.0002205	0.15176
4	17383322	18841874	0.00021467	0.15221
19	49282227	51532567	0.00021515	0.15226
13	19020013	20686720	0.00021649	0.15329
4	189693511	191043594	0.00020803	0.1538
3	163253205	165055469	0.00021331	0.15659
11	55082657	58457495	0.00022674	0.15667
22	37570269	39307894	0.0002116	0.15676
11	80722373	81266712	0.00020053	0.15703
2	50818928	52491133	0.00021064	0.15722
8	76456542	79132861	0.00021859	0.15776
12	101862690	102964986	0.00021214	0.15794
7	87825004	90661784	0.00020561	0.15814
5	60935907	61672995	0.00018004	0.15823
4	90231564	91560677	0.00020062	0.15862
10	84383745	85458703	0.00021738	0.15868
2	157560635	158533218	0.00015903	0.15869
8	62329099	63349306	0.00020478	0.15915
9	122260297	124871322	0.00021637	0.16017
6	87069500	88822140	0.00021459	0.16024
7	109647594	112618684	0.00021024	0.16048
1	219590571	221858231	0.00021201	0.16051
11	131074612	133000046	0.00022605	0.1606
8	95005527	96534806	0.00020283	0.1615
5	9718832	11173271	0.00021254	0.16154
17	45876022	47517400	0.00021319	0.162
2	58297315	60292000	0.00022373	0.1621
12	109025901	110336719	0.00022211	0.16292
12	65559695	67181144	0.00020391	0.16464
3	2992120	4431647	0.00020777	0.16486
1	237555628	238567807	0.00021711	0.16487
22	44995308	46470495	0.00020464	0.16719
15	96141596	98030910	0.00020453	0.16894
5	169505664	171074292	0.00020823	0.16944
10	1523544	2254500	0.00021137	0.1697
4	152782184	154477641	0.0002125	0.17096
6	50386145	52210476	0.00021168	0.17153
16	53382572	55903774	0.00020552	0.17156
6	65765742	67329215	0.00021161	0.17224
14	77229472	78561945	0.00021309	0.17231
12	53039004	54778823	0.0002067	0.17232
6	121905676	123856181	0.0002045	0.17275
10	22772283	23175132	0.00014167	0.17285
2	169968236	171226245	0.00020293	0.17362
6	118963115	119963278	0.0002082	0.17364
1	86454751	88128631	0.00021085	0.174
15	59694116	61265836	0.00020209	0.17402
5	153773088	155373505	0.00020475	0.1748
18	57630483	59020751	0.00020351	0.17488
5	19917716	22152073	0.00020751	0.17541
5	150561298	152867774	0.00020807	0.17558
1	144977494	148361253	0.0001936	0.17571
7	92493752	93966601	0.00021334	0.1764
6	150253404	151912703	0.00019477	0.17704
16	12613098	13154437	0.00020803	0.17708
12	96020785	97108839	0.00020204	0.17744
3	32351715	33255592	0.00020047	0.17819
2	151731462	152486782	0.00017841	0.17858
17	7317398	8306425	0.00020259	0.17909
20	17487232	18972203	0.00019946	0.17965
18	33861964	35075250	0.00020559	0.18033
20	41615460	42680176	0.00020064	0.18135
1	83991748	84844495	0.00017829	0.18158
12	67181144	67909729	0.00016352	0.18161
11	128188537	130342575	0.0002044	0.18371
10	115328432	116421406	0.00019691	0.18455
22	19912358	22357325	0.00019978	0.18502
7	126519170	126869221	0.00011698	0.1852
4	4684116	5502388	0.0001918	0.18523
2	147277162	150210292	0.00020225	0.18527
9	94167203	96671698	0.000201	0.18575
1	162346721	165191702	0.00019453	0.18639
7	6573857	7808752	0.00019901	0.18769
4	128996665	130591885	0.00020361	0.18776
16	4001196	5118345	0.00020126	0.18814
17	55357541	57487512	0.00020078	0.18889
8	87411709	89085481	0.00019615	0.18943
12	84303844	85990426	0.00019068	0.18952
3	84367479	85582231	0.0001924	0.18953
8	2042942	2573279	0.00019304	0.18975
17	61545589	63148128	0.00018697	0.18997
2	70755198	73174848	0.00019536	0.1908
2	158533218	159577082	0.0001985	0.19089
2	75630086	76913661	0.00018886	0.19313
2	202818637	205799241	0.00019701	0.19332
1	148361253	151538881	0.00018845	0.19347
12	104848696	106436213	0.00019445	0.19351
1	16897730	18662899	0.00020161	0.1937
20	38436761	39610856	0.00018945	0.19413
1	96150893	97885249	0.00021198	0.195
5	120452166	122556905	0.0001964	0.19697
4	134628434	136566407	0.00019876	0.19846
7	141226557	142656310	0.00018233	0.19961
8	113064320	116096495	0.00020468	0.19993
13	97519210	98938919	0.00019045	0.20071
9	4495328	4884926	0.00018379	0.20079
5	11173271	13464832	0.00018843	0.20103
1	199239884	200137649	0.00018695	0.20133
8	9154694	9640787	0.00018633	0.20215
5	162743908	163771582	0.00019249	0.20228
19	6684885	8347513	0.00019342	0.20336
2	214014282	215573795	0.00020474	0.20377
7	73334602	76458564	0.00019707	0.20391
3	175116539	176320287	0.00019027	0.20417
17	27334244	29786491	0.00019048	0.20474
13	85610916	88559882	0.00019231	0.20689
3	100592217	103084960	0.00019725	0.2071
14	103012102	105001723	0.00019658	0.20766
19	5811852	6684885	0.0001625	0.2077
10	100668400	102949239	0.00018771	0.20793
2	142518602	144519484	0.00019247	0.20965
5	13464832	14757804	0.00018565	0.21009
4	163243679	164478234	0.00018774	0.21024
7	2772227	4573428	0.00019065	0.21043
6	142288479	145319810	0.00019267	0.2106
6	77414881	78957728	0.00019226	0.21119
10	89127064	91013381	0.00018669	0.21173
3	46657500	47727212	0.00016429	0.21216
10	60289987	61891409	0.00018993	0.21309
2	113921856	116772470	0.00018229	0.21335
2	28598777	29217559	0.00016095	0.21454
7	130422414	132805848	0.00018031	0.21456
5	99260992	101578769	0.00018258	0.21502
8	79132861	81956395	0.00018471	0.21514
16	5118345	5891580	0.00019237	0.21518
4	62371763	64341001	0.00018879	0.21563
3	56433907	58157519	0.0001834	0.21582
10	134336329	134494673	8.53e-05	0.21677
10	93335047	95396368	0.00018666	0.21681
4	66600492	68059497	0.00019013	0.2169
4	68059497	68854765	0.0001512	0.21697
2	103588215	105125034	0.00019248	0.21721
5	35048970	36433954	0.00018508	0.21743
11	78355058	80722373	0.00018488	0.21778
20	7084073	8117011	0.00017784	0.21786
13	93586455	96087558	0.00018081	0.21908
10	128001098	129154362	0.00018011	0.2191
12	73818454	76511314	0.00018976	0.21913
2	31550450	33363777	0.0001804	0.22
12	57548860	59308666	0.00018949	0.2207
10	102949239	104380410	0.00018364	0.22075
10	132580245	134336329	0.00018671	0.22157
10	131741327	132580245	0.00018158	0.2231
11	107844200	108437037	0.00010941	0.22327
1	11777841	12779466	0.00017355	0.22356
7	51675322	53176312	0.0001829	0.2237
6	69523448	71609510	0.00019537	0.22487
2	135158578	137042794	0.00017355	0.22494
21	37870779	38711704	0.00016273	0.22513
21	34376999	35225465	0.00017127	0.2255
4	157485097	158743718	0.00017492	0.22619
6	4617817	5791472	0.00017939	0.22726
12	117087471	118135375	0.00017414	0.22744
6	68849483	69523448	0.00015441	0.2278
21	43321528	44506268	0.00018039	0.22822
19	37527033	40170619	0.00017072	0.22834
12	119754110	122007651	0.00018099	0.22969
1	100826405	102041016	0.0001772	0.23006
12	43984474	46024229	0.0001827	0.232
10	78706814	80876749	0.00017889	0.23215
19	30727954	32746520	0.00018898	0.23236
7	25909555	28360309	0.00017898	0.23329
4	27965868	29762208	0.00019028	0.23356
6	91843196	93428644	0.00018206	0.23385
3	135456906	137371083	0.00018009	0.23425
16	14464002	16154060	0.0001767	0.23447
10	75422550	78706814	0.00017821	0.2351
2	108429177	110572432	0.00017618	0.23576
4	7539692	8152235	0.00018115	0.23578
5	38802410	40287729	0.00017687	0.23602
13	37498185	38878163	0.00018195	0.23614
2	182266031	184357608	0.00017645	0.2366
6	94441175	97093511	0.00018022	0.23761
19	13471127	14486347	0.00014884	0.23764
21	31197025	32668642	0.0001712	0.23769
4	83372593	84799656	0.00017728	0.23884
3	167117429	168580960	0.00018455	0.23955
2	130658085	133042784	0.00016488	0.23959
17	57487512	59312755	0.00013693	0.23987
17	9965921	11102815	0.00017634	0.24181
4	29762208	30454535	0.00013779	0.24194
7	78093859	79888069	0.00017635	0.24304
16	8338519	9799419	0.00017808	0.24318
6	165586864	167024733	0.00017519	0.24332
5	2132442	3361941	0.00016996	0.2436
2	21050490	23341383	0.00018391	0.24375
6	13209388	14802924	0.0001763	0.24457
7	98715474	100196651	0.00015417	0.24463
16	7529121	8338519	0.00017213	0.24513
6	55468270	56105313	0.00013112	0.24548
6	102636772	103983395	0.00016578	0.24588
1	106087842	108409665	0.0001835	0.24631
6	134244243	136224177	0.00017765	0.24661
12	39227169	40816185	0.00017718	0.25038
17	8306425	9965921	0.00017171	0.25056
1	102898745	103914211	0.00012469	0.25077
2	224859419	225840004	0.00016105	0.25091
12	61123729	64032461	0.000174	0.25097
17	47517400	49898957	0.00017751	0.251
14	29972145	32383265	0.00017753	0.25173
13	90521311	93129691	0.0001676	0.25287
4	86930609	87534648	0.00011231	0.25332
13	75670143	77410555	0.00017176	0.25446
2	165178840	167160270	0.00017736	0.25488
6	73924	1452362	0.00016584	0.25617
8	4480476	5146927	0.000177	0.25629
1	230685255	232090252	0.00016875	0.25652
12	72645075	73818454	0.00017326	0.2572
2	177363636	178553183	0.00016962	0.25752
15	63215222	65104668	0.00016527	0.25758
6	7808936	9020026	0.00016712	0.25776
5	123798100	125785649	0.0001861	0.25808
15	54508528	55136269	0.00016284	0.25863
8	59068651	59728100	0.0001528	0.25883
7	85572182	87825004	0.00016966	0.25916
13	53339622	54682864	0.00018024	0.25923
10	80876749	82414679	0.00016717	0.25927
12	110336719	113263518	0.00017848	0.25933
11	100417169	101331121	0.00016919	0.25947
7	20124908	22507629	0.00016436	0.25953
9	24158518	25330810	0.00017283	0.25971
12	132807034	133841511	0.00012664	0.26065
15	48136048	50008043	0.00015717	0.26076
10	8774665	10249396	0.00017408	0.26082
18	26875587	27866478	0.00015126	0.26084
7	118351581	121045273	0.00016741	0.26145
1	241582220	242071602	0.00012965	0.26187
15	92164392	93780902	0.00016847	0.262
18	74813815	75976317	0.00016617	0.26227
3	51832015	54081390	0.00017285	0.2624
14	46081896	46749130	0.00011342	0.26255
3	94255316	95311971	0.00014272	0.26282
4	30454535	31782981	0.00017569	0.26301
17	4696261	5741334	0.00016324	0.26348
2	178553183	181312739	0.00017142	0.2637
3	159477890	161524504	0.00017073	0.26399
4	48123600	53877433	0.00017183	0.2648
10	87937577	89127064	0.00016298	0.26496
10	3352699	4572274	0.00016295	0.26535
12	97108839	99305987	0.00017109	0.26598
8	63349306	65232872	0.00017437	0.26612
19	47150082	49282227	0.00016778	0.26622
1	178954470	181144121	0.00016701	0.26748
8	41721454	42773823	0.00014272	0.26816
13	70724516	71526791	0.0001672	0.26851
5	104851483	105893055	0.00015964	0.2688
14	19002084	21589402	0.00016519	0.26921
1	27401867	30161881	0.00017465	0.2693
3	103084960	104581613	0.00016062	0.27004
2	141805351	142518602	0.00015229	0.27222
1	93536459	94506191	0.00012885	0.2729
1	113273306	114873845	0.00016283	0.27314
15	99244059	100636847	0.00016285	0.27323
4	74592390	77130707	0.00016093	0.27352
2	161769733	163503551	0.00015034	0.27372
6	93428644	94118142	0.00015022	0.27378
12	113986709	115036602	0.00015905	0.27389
9	7154923	8456299	0.00016551	0.27445
1	229156248	230685255	0.00016937	0.27512
4	47411896	48123600	0.00014085	0.27566
12	99305987	101447641	0.00015911	0.27572
10	53616629	55103572	0.00016201	0.27607
13	65200602	67844453	0.0001651	0.27608
4	3846040	4684116	0.00015203	0.27609
5	16963613	18051592	0.00016268	0.27623
16	22448904	24136875	0.00016296	0.27641
13	88559882	90521311	0.00015994	0.27661
1	10806984	11777841	0.0001401	0.27678
14	46749130	48573586	0.0001615	0.27713
2	57429100	58297315	0.00014825	0.2783
14	71131957	72889615	0.00016212	0.27837
11	86619301	87430235	0.00015327	0.27868
6	160580497	162169564	0.00016007	0.27904
12	33076989	37856717	0.00014834	0.2797
13	33776903	35026464	0.00016294	0.27981
18	8498931	11075913	0.0001599	0.28005
5	101578769	103320005	0.00017084	0.28031
2	62429044	64625913	0.00016598	0.28037
13	46495214	47431079	0.00014388	0.28058
7	107780178	109647594	0.000165	0.2808
4	694715	1478711	0.00015422	0.28097
7	112618684	113712387	0.00013515	0.28124
4	132954033	134628434	0.00015586	0.28172
15	93780902	94924330	0.00015254	0.28222
16	6893551	7529121	0.00016429	0.2828
2	217715661	218395480	0.00014033	0.28306
11	72286017	74412351	0.00017146	0.28315
3	30717955	32351715	0.00016069	0.28417
5	139265072	140645971	0.00015602	0.2842
14	85746319	86647002	-0.00014747	0.28427
20	13689864	15958359	0.00016475	0.28493
1	12779466	14891511	0.00016461	0.28532
1	61922365	63455089	0.00015849	0.28599
18	11905440	14440799	0.00015426	0.28693
2	105125034	106210058	0.00015725	0.28732
18	14440799	19485844	0.00010696	0.28833
21	15950982	18053165	0.0001583	0.28885
15	35083251	37456502	0.00015743	0.28906
9	31310383	32019368	0.00012653	0.28924
15	55136269	56901773	-0.00015443	0.2894
4	108815348	111256567	0.00015775	0.29062
4	172558635	174264132	0.00015639	0.29109
14	38667725	40341990	0.00015835	0.2912
3	21643707	22204244	0.00016233	0.29212
7	135591083	136876562	0.00016064	0.29275
10	69900148	70195991	8.887e-05	0.29342
8	19492840	20060856	0.00016157	0.2935
8	1044217	1163245	0.00012135	0.29373
4	82125315	83372593	0.00016274	0.29438
11	127316679	128188537	0.00014473	0.29441
7	54222976	55691584	0.00015823	0.29534
6	48391125	50386145	0.00016019	0.29558
1	242071602	244109499	0.00015471	0.29741
18	67175820	68621179	0.00016345	0.29832
7	96073508	97099570	-0.00015438	0.29919
19	52985290	54602362	0.00015545	0.29987
9	6557589	7154923	0.00015032	0.30059
8	35317232	37379389	0.00015842	0.30062
5	88891530	90422654	0.0001583	0.30094
6	3573593	4617817	0.00015263	0.30199
3	141339097	143164628	0.00015667	0.30206
3	149043237	150252004	0.00015941	0.30244
12	25371083	27799773	0.000151	0.30265
20	23293790	24717724	0.00014899	0.30361
11	47006137	49866050	0.00015941	0.30429
13	106247554	106750000	0.00013605	0.30461
8	1163245	2042942	0.00015712	0.30471
6	25684587	26791233	0.0001567	0.30508
17	53599432	55357541	0.00014925	0.30521
21	35225465	36524373	0.00015297	0.30524
10	18537267	19716878	0.00015783	0.30682
14	43137389	44543227	0.00014804	0.30709
15	71922649	73628714	0.00014397	0.30734
3	195971408	197075987	0.00016067	0.30738
12	83502666	84303844	0.00011736	0.30741
1	232090252	233429284	0.00014953	0.30797
10	92006581	93335047	0.00014693	0.30837
8	133351144	134570001	0.00015485	0.30847
7	100196651	101199253	0.00014856	0.30904
5	57340073	58524622	0.00014658	0.30941
6	73450097	75462003	0.00014869	0.30964
19	29790947	30727954	0.00015226	0.31003
5	166847740	168525318	0.00016004	0.31038
7	55691584	57382638	0.00014409	0.3105
6	129861031	130935454	0.00015922	0.3106
13	43101027	44901409	0.00015409	0.31154
6	85209989	87069500	0.00014935	0.31268
21	9411243	15950982	0.00013564	0.31277
8	126410917	128659111	0.00015416	0.31386
4	45189157	47411896	0.00015358	0.31479
8	137524151	139254830	0.0001478	0.31556
8	124861459	125683719	0.00014432	0.31622
7	49212278	51675322	0.00016094	0.31643
2	10298469	12419150	0.00014766	0.31666
1	48002576	48978188	0.00014046	0.3167
1	97885249	99800604	-0.00015142	0.31674
5	75798866	77623332	0.00014889	0.31767
1	54226262	56413117	0.00014534	0.31779
17	67858770	69387817	0.00014603	0.31854
18	24026191	25927682	0.00015302	0.31864
16	79134815	80297374	0.00014396	0.31875
3	130244735	131836516	0.0001485	0.31944
11	8333274	9087317	0.00014614	0.31951
12	32165592	33076989	0.00015095	0.31992
14	50507760	51493572	0.00014661	0.32034
12	41658586	43984474	0.00015192	0.32039
6	23936619	24852275	0.00014631	0.32065
10	123900545	125869346	0.00015136	0.32084
8	130381139	131639625	0.00014504	0.32261
19	2098396	3019660	9.36e-05	0.32272
16	18643607	20150571	0.00014794	0.32364
1	58865399	59890409	0.00015506	0.32453
20	20959710	22491456	0.00014877	0.3246
2	229370787	231843389	0.00014451	0.32549
18	1942911	3891658	0.00014542	0.32657
14	40341990	41615502	0.00014432	0.32701
2	239952643	241560084	0.00015188	0.32779
12	81467767	83502666	0.00014137	0.32823
5	65911286	67850860	0.0001432	0.32861
10	35109355	36572508	0.00015082	0.32915
3	58157519	60272906	0.00014924	0.33092
22	47596318	48903703	0.00013962	0.33095
7	105682905	107780178	0.00014414	0.33106
1	74326907	76728135	0.00014384	0.33134
16	52035823	53382572	0.00014971	0.33198
17	18856320	21290357	0.00013677	0.33233
5	134777401	136376050	0.00014636	0.33249
3	165055469	167117429	0.00014046	0.33275
20	8117011	9730921	0.00013601	0.33401
7	22507629	23471442	0.00013316	0.33469
2	127373764	128034347	0.00014109	0.33646
2	88038507	89154526	0.0001118	0.33678
6	97842284	100630146	0.00015148	0.33719
1	234599434	235819436	0.00013983	0.33855
6	108464380	110304247	0.00014648	0.33867
16	63691589	65938566	0.00015323	0.33869
6	120512128	121905676	0.00014063	0.33881
1	9365199	10806984	0.00013801	0.33938
1	68477895	69687616	0.00014264	0.3399
1	59890409	61922365	0.00013962	0.34092
9	20463534	22206559	0.00013902	0.34118
18	64252801	66125817	0.00014255	0.3422
3	144410816	145664619	0.00014283	0.34258
6	30798168	31571218	0.00015388	0.34304
16	86156599	86815411	0.00013712	0.34314
11	63804569	65898631	0.00014597	0.34462
2	218395480	220454551	0.00014622	0.34464
18	36365490	37684367	0.000137	0.3465
18	61820252	63463402	0.00014953	0.3468
6	52210476	53279102	0.00014106	0.34705
6	162169564	162931203	0.00013707	0.34706
13	38878163	41069263	0.00013969	0.34768
8	22897057	24674718	0.00014119	0.34812
17	39899810	41772087	0.00014421	0.34834
3	133252173	135456906	0.00014164	0.34938
6	22748307	23936619	0.0001395	0.34989
4	96182188	97540703	0.00014339	0.35118
19	16374416	18409862	0.00013481	0.35303
3	126214943	128194861	0.00014346	0.35312
8	93554386	95005527	0.00014412	0.35396
6	63552888	65765742	0.00014006	0.35405
9	96671698	98922040	0.00013983	0.35408
11	24088517	26045753	0.00013626	0.35434
6	81929222	83127149	0.00013345	0.3561
7	139933177	140235210	9.307e-05	0.35647
17	21290357	27334244	0.00013314	0.3569
1	10583	1892607	7.116e-05	0.35705
14	105001723	106340358	0.00010206	0.35713
1	66939404	68477895	0.00014096	0.35775
3	186890344	188856214	0.00013603	0.35798
4	72140558	74592390	0.00013308	0.35848
14	24905123	26135686	0.00013558	0.35904
6	35455756	37572596	0.00013771	0.35906
9	26111757	28224283	0.00013468	0.35908
2	24686918	26894985	0.00013427	0.3597
19	28557893	29790947	0.0001348	0.36009
14	41615502	43137389	0.00014952	0.3601
22	42690818	43714200	0.00013602	0.3603
4	124286481	125210862	0.00012942	0.36102
16	16154060	17644749	0.00013817	0.36129
16	55903774	57664330	0.00013621	0.36306
14	78561945	80186579	0.00013789	0.36325
22	16050408	17674295	0.00010812	0.36377
15	27298112	29338502	0.00013064	0.36403
3	104581613	106982811	0.00013991	0.36419
10	4572274	5983762	0.00013197	0.3644
3	26877769	27840910	0.00012925	0.36522
1	38731847	40200567	0.00013559	0.36546
5	29714820	31390249	0.00013481	0.36567
4	182066807	183371275	0.00013367	0.36586
3	63669286	65273538	0.00013725	0.36595
4	35151415	36020436	0.00012966	0.36614
4	139556511	141084631	0.00014138	0.36657
6	132765669	134244243	0.0001309	0.3683
11	104873284	106520894	0.00013088	0.36975
7	13884202	15143657	0.00013282	0.36987
15	69017999	70133341	0.00012269	0.37004
1	41975327	43758457	0.00013344	0.37012
15	61265836	63215222	0.00013617	0.37014
4	186909090	188472981	0.00013321	0.37041
2	29217559	30463711	0.00013012	0.37083
8	38938806	40703337	0.00013374	0.37138
10	37790029	42372579	9.518e-05	0.37234
2	46482634	47318772	0.00013266	0.37255
5	180559933	180885156	8.096e-05	0.37262
6	154974120	156763326	0.00012877	0.37338
7	972752	1353067	8.964e-05	0.37461
13	35026464	36046367	0.00011524	0.37463
1	110303931	111741737	0.00013247	0.37552
5	113396285	114830370	0.00013199	0.37687
2	237449032	238760981	0.00012993	0.37699
2	12419150	14335308	0.00013231	0.37733
5	87389991	88891530	0.00014006	0.37749
14	72889615	76444767	0.00013611	0.37787
1	46899501	48002576	0.00012964	0.37867
12	30512406	32165592	0.00013467	0.37912
9	124871322	126971887	0.00013036	0.37921
4	37255047	38907022	0.00012878	0.38004
3	4431647	6083183	0.00013393	0.38063
7	121933630	124156805	0.00012937	0.38067
15	50008043	51677560	0.00012987	0.38074
2	236043550	237449032	0.00012393	0.3809
13	55817131	57554217	0.00012269	0.38147
15	51677560	53069096	0.00013105	0.38355
8	81956395	82693739	0.00010234	0.38363
2	209941529	212379518	0.00013005	0.38536
5	982252	2132442	0.00012867	0.38553
9	18661051	20463534	0.00013063	0.38671
4	55429556	56547644	0.00012578	0.38694
9	78900183	79471208	0.00012972	0.38701
8	21661737	22897057	0.00012756	0.38759
5	108633934	110821144	0.00012744	0.38845
1	118839067	144977494	0.00012692	0.38917
18	63463402	64252801	0.00010819	0.38919
4	154477641	155056126	0.00011073	0.38945
9	28811584	30387392	0.00012939	0.3895
16	25986862	27445755	0.00012987	0.38963
9	90136246	92528698	0.00012396	0.3898
14	87635341	89497643	0.00012672	0.38982
2	167160270	167355970	6.953e-05	0.38997
9	81079055	82590928	0.00012705	0.3914
22	18296088	19912358	0.00013202	0.39187
16	89041165	90292812	0.00012947	0.3929
11	122591910	123500117	0.00012561	0.39338
5	129519025	132139649	0.00012677	0.39343
3	98215950	99373762	0.00011734	0.39363
2	138698117	140100271	0.00012414	0.39367
4	103221356	105305294	0.00013759	0.39389
4	53877433	55429556	0.00012553	0.39461
10	57031140	57662146	9.605e-05	0.3947
14	26135686	28466533	0.00012505	0.39476
6	2458936	3573593	0.00012889	0.39487
5	179401244	180559933	0.00012262	0.3952
13	51591091	53339622	0.00013164	0.39526
18	73526987	74813815	0.00012046	0.39529
7	4573428	5416232	0.00012085	0.39544
6	71609510	73450097	0.00012825	0.39547
17	78837588	80034408	8.399e-05	0.39598
9	133223217	134127888	-0.00011115	0.39624
11	134205993	134946452	0.00012778	0.39657
3	172295731	173477285	0.00012598	0.3973
19	14486347	15648610	0.00013082	0.39769
7	23471442	25077259	0.00013374	0.39788
18	19485844	20649472	0.00011827	0.39797
10	29323236	29783692	0.00011469	0.3984
8	6142797	7153079	0.00012312	0.39843
8	13491775	13944992	0.00012542	0.39917
16	72935150	74971503	0.00012573	0.40201
21	20962339	22072764	0.00012578	0.40216
5	31390249	33500180	0.00012388	0.40312
12	20863943	23820634	0.00012276	0.40337
15	42776399	44198049	0.00010235	0.40351
8	42773823	46841315	6.9e-05	0.40394
1	208410364	210787750	0.00012045	0.40525
10	95396368	96221243	0.00010753	0.40535
8	111850847	113064320	0.00010111	0.40568
1	189904130	191868930	0.00012416	0.40626
5	132139649	134777401	0.00012337	0.40784
9	65472190	72512711	0.00012155	0.40855
4	146178187	148521873	0.00012426	0.4086
8	54418044	55945581	0.0001274	0.4086
5	110821144	111981562	0.00012666	0.40954
12	40816185	41658586	0.00010665	0.40985
8	109248173	110484314	0.00011565	0.41033
13	106750000	108189877	0.0001207	0.41063
7	124156805	124167552	3.223e-05	0.41126
10	44730075	48760450	0.00012017	0.41316
3	116800153	118530251	0.0001295	0.41347
5	95963519	97315601	0.00011731	0.41378
11	30141357	32276901	0.00012435	0.41439
3	60157	1441779	0.00011873	0.41503
14	63790015	65220298	0.00012392	0.41608
2	67226166	68010176	0.00011479	0.41807
7	63307359	63641125	6.135e-05	0.41855
11	92077144	93276157	0.00011983	0.41892
10	43894771	44730075	0.00011538	0.41964
2	150210292	151731462	0.00011896	0.42007
12	6419753	8377536	0.00011571	0.42061
3	75704949	77508835	0.00011975	0.42168
15	56901773	58441366	0.0001233	0.42261
11	21017138	22374142	0.00012166	0.4229
4	71049152	72140558	9.024e-05	0.42299
8	136035605	137524151	0.00012175	0.42299
16	29036613	31382943	0.00011255	0.42318
6	89973052	91843196	-0.0001175	0.42466
14	96262415	98341162	0.00011241	0.4249
16	9799419	10426032	0.00011934	0.42539
17	41772087	43056905	0.00011868	0.42614
1	79661198	81354191	0.00012079	0.42636
10	125869346	128001098	0.00011663	0.42668
9	3190064	4495328	0.00011901	0.4271
5	27984513	29714820	0.00011963	0.42725
5	52134622	53703044	0.00011839	0.42782
8	10422	1044217	0.00012314	0.4284
6	158218719	160580497	0.00011807	0.42863
1	222230220	224938520	0.00012211	0.42882
2	155391135	157560635	0.00011879	0.42888
7	39862670	42001811	0.0001201	0.42894
9	134127888	135298842	0.00011891	0.4292
8	50082470	53302930	0.00011352	0.43096
20	2469501	3828413	0.00011618	0.43106
8	28162392	29327896	0.00010965	0.43136
9	9166403	10879253	0.00011881	0.43155
22	22357325	23712647	0.00010564	0.43162
4	89238028	90231564	0.00011859	0.43169
14	53997831	55233681	0.00011639	0.43174
8	15991660	17387876	0.00011531	0.43187
9	109298754	110695062	0.00012266	0.4319
10	100241302	100668400	7.036e-05	0.4322
3	190226607	192343814	0.00011867	0.43232
19	44744108	46102697	0.00011625	0.43293
13	98938919	100574095	0.00011415	0.43416
3	99373762	100592217	0.00010165	0.43443
3	62355666	63669286	0.00011308	0.43467
8	119685457	121201700	0.00011446	0.43485
19	40170619	40984601	9.026e-05	0.43554
3	88298373	94255316	0.00012377	0.43566
5	111981562	113396285	-0.00011551	0.43584
5	63968304	65911286	0.00011881	0.43672
3	157312028	159477890	0.00011992	0.43674
17	69387817	72672203	0.00011278	0.43723
3	181511166	183769683	0.00011841	0.43748
13	108189877	109121210	0.00011636	0.43775
8	11278998	13491775	0.00011594	0.43809
17	15019097	16412342	0.00011502	0.43972
7	153674019	154964730	0.00011417	0.43984
2	18647423	19692404	0.0001151	0.44005
7	150711505	152249806	0.00012123	0.44042
18	22996651	24026191	0.00010647	0.44109
9	138938978	139500342	6.186e-05	0.44122
17	36809344	38877404	0.000113	0.44166
10	122407323	123231465	0.00012057	0.44305
12	55665837	57548860	0.000113	0.44417
2	69139564	70755198	0.00011168	0.44464
11	101331121	103959636	0.00011005	0.44481
20	42680176	44839056	0.00011624	0.44515
3	112815699	113947863	0.00010544	0.44548
1	40200567	41975327	0.00011864	0.44576
11	12564229	13373124	0.00011568	0.44587
15	100636847	101552694	0.00010853	0.44652
14	65220298	66399555	0.00011366	0.44712
22	43714200	44995308	0.00011219	0.44717
6	26791233	28017819	0.00011266	0.4502
11	39382003	42310003	0.00011022	0.45075
14	49005471	50507760	0.00011182	0.45121
11	117747110	119215476	0.00011337	0.45127
15	73628714	76398624	0.00011412	0.45225
2	173138905	175588929	0.0001161	0.45263
12	16310460	18087873	0.00011018	0.45294
20	11249536	12447499	0.00010946	0.45316
5	161482133	162743908	0.00011223	0.45334
5	36433954	38802410	0.00011252	0.45421
11	3665481	4746709	0.00010857	0.45438
1	216243634	218705513	0.00010968	0.45439
6	117672972	118963115	0.00011024	0.45513
4	43965045	45189157	0.00010516	0.45514
5	26857604	27984513	0.0001106	0.45524
19	51532567	52985290	0.0001098	0.45524
1	175089768	177433381	0.00011478	0.4562
13	71526791	73934089	0.00011049	0.45684
1	21736588	23086883	0.0001076	0.45723
1	69687616	71372470	0.00011075	0.45723
3	33255592	35283458	0.00011297	0.45759
18	44299246	45939732	0.0001077	0.45789
22	49824534	51243298	0.00011045	0.45809
1	238567807	239925314	0.00010868	0.45844
19	23467746	28557893	9.797e-05	0.45847
11	17578402	19569535	0.00011417	0.45858
8	37379389	38938806	0.0001088	0.45917
12	4417679	5321472	-0.00011077	0.45959
5	22152073	23494324	0.00010976	0.46054
21	36524373	37870779	0.00010683	0.46081
12	11754846	12733528	0.00010693	0.46137
15	70133341	71922649	0.00010787	0.46182
11	114830666	116383348	0.0001087	0.46293
17	43056905	45876022	0.00011124	0.46323
7	152249806	153674019	0.00011155	0.4633
22	39307894	40545797	0.00010978	0.4635
7	7808752	9123423	0.0001074	0.46352
6	57599465	61880512	8.44e-05	0.46394
3	7083387	8648561	0.00010809	0.46523
20	5477850	7084073	0.00010534	0.46525
3	168580960	170964909	0.00011176	0.46653
2	196447456	198078110	0.00010529	0.46743
2	159577082	161769733	0.00011054	0.46849
3	121974097	123517768	0.00011086	0.46992
1	218705513	219590571	-8.896e-05	0.47139
4	68854765	71049152	0.00010962	0.47145
5	175450595	177251507	9.812e-05	0.47296
7	45952922	46986720	0.00010141	0.47306
3	77508835	79024541	0.00010996	0.47311
15	44198049	46618787	0.00010544	0.47345
20	59561724	61301855	0.00010575	0.47428
11	123500117	124495528	9.991e-05	0.47457
9	114831082	115693145	9.697e-05	0.47501
6	119963278	120512128	8.304e-05	0.47521
4	148521873	150683580	0.00010291	0.47558
20	31614823	32813441	0.00010129	0.47606
3	68286914	69276762	0.00010453	0.47656
6	136224177	137614218	9.653e-05	0.4774
1	206073265	208410364	0.00010587	0.47804
14	23018665	24905123	0.00010481	0.4804
13	41069263	43101027	0.00010895	0.4806
7	121045273	121933630	8.861e-05	0.48252
5	165642395	166847740	0.00010603	0.48255
18	10644	912486	0.00010587	0.48273
3	145664619	146726629	9.794e-05	0.48312
5	58524622	60935907	0.00010464	0.4856
1	154770403	156336133	0.00010352	0.48657
10	120591353	122407323	0.00010276	0.48659
18	20649472	22996651	0.00010671	0.48666
18	55213838	56530220	0.0001052	0.48698
10	25578596	26888684	0.00010515	0.48723
11	114257728	114830666	7.552e-05	0.48958
17	31538425	32912798	0.00010441	0.48982
21	38711704	40482902	0.00010312	0.49093
8	56956383	59068651	9.911e-05	0.49095
16	68841363	71054028	0.00010279	0.49132
17	77298636	78837588	0.00010253	0.49193
12	124977980	126445505	0.00010353	0.49317
12	37856717	39227169	7.769e-05	0.49317
17	12534769	13180372	9.964e-05	0.49327
19	80840	610729	4.693e-05	0.4935
10	55103572	57031140	0.00010377	0.49417
22	23712647	24984204	9.357e-05	0.49579
9	36743283	38641599	0.00010077	0.49606
19	55728080	57521335	9.775e-05	0.49636
7	12635461	13884202	0.00010285	0.49715
20	32813441	34960446	9.293e-05	0.49956
19	18409862	19877471	0.00010657	0.49962
1	99800604	100826405	8.647e-05	0.49985
3	79024541	81427310	0.00010109	0.50093
8	55945581	56956383	-9.843e-05	0.50117
14	57481262	59448336	9.926e-05	0.5013
5	77623332	79393144	0.00010036	0.50256
4	91560677	94233299	0.00010501	0.50279
5	156628700	158825698	9.673e-05	0.50292
12	70957987	72645075	9.941e-05	0.50346
1	182755356	184595513	9.978e-05	0.50367
8	84225589	85955619	9.915e-05	0.50373
8	2573279	3392926	0.00010068	0.50375
1	103914211	106087842	9.698e-05	0.50537
16	85148685	86156599	9.883e-05	0.50673
2	6836254	8422147	-9.401e-05	0.50686
7	147815318	149840658	0.00010263	0.50785
5	53703044	55417349	9.732e-05	0.50951
11	126311320	127316679	0.00010353	0.5096
12	47714793	49001866	9.758e-05	0.51065
1	114873845	115880593	9.232e-05	0.51268
12	127875098	129237297	9.709e-05	0.51298
16	59045405	60745694	9.708e-05	0.51345
4	8152235	9326479	7.58e-05	0.51379
10	5983762	7171484	9.491e-05	0.51464
3	1441779	2992120	9.672e-05	0.51537
4	5502388	6773043	9.444e-05	0.51607
3	35283458	36486842	9.847e-05	0.51659
4	174264132	176570716	9.748e-05	0.51704
16	65938566	68841363	9.447e-05	0.5171
17	72672203	74375560	9.465e-05	0.51982
7	140235210	141226557	8.148e-05	0.51983
1	184595513	186810023	9.536e-05	0.51996
7	16161	972752	6.482e-05	0.52097
12	15241484	16310460	7.818e-05	0.52103
1	81354191	83991748	9.494e-05	0.52108
8	7153079	9154694	9.346e-05	0.52108
12	85990426	89682122	9.123e-05	0.52202
11	22374142	24088517	-9.356e-05	0.52295
16	57664330	59045405	9.582e-05	0.52331
21	32668642	34376999	9.205e-05	0.52387
12	29651255	30512406	9.472e-05	0.52603
9	14836363	16659655	9.624e-05	0.52611
4	158743718	161058864	9.268e-05	0.52671
3	128194861	130244735	9.374e-05	0.52755
9	10023	1079707	9.212e-05	0.52796
8	144236881	146303867	8.807e-05	0.52875
4	1478711	2842979	9.734e-05	0.52939
3	197075987	197946622	7.718e-05	0.52976
3	27840910	29142260	9.171e-05	0.53083
12	18087873	20863943	9.276e-05	0.53086
12	51776494	53039004	9.233e-05	0.53109
18	56530220	57630483	8.99e-05	0.5314
8	125683719	126410917	8.473e-05	0.53142
17	74375560	76263413	9.112e-05	0.53217
13	23594702	24531937	9.094e-05	0.53229
11	7436701	8333274	8.904e-05	0.53245
6	24852275	25684587	9.095e-05	0.53289
2	36122006	38132712	9.344e-05	0.53379
9	137589364	138938978	9.559e-05	0.53384
5	67850860	71240456	8.902e-05	0.53398
8	99401581	101620958	9.107e-05	0.53439
8	26682525	28162392	8.942e-05	0.53533
12	76511314	78570570	8.949e-05	0.53597
12	122007651	124977980	9.174e-05	0.53661
19	43862455	44744108	8.624e-05	0.53672
6	110304247	112345014	-9.037e-05	0.53696
6	78957728	80691170	9.09e-05	0.53784
10	119523934	120591353	9.209e-05	0.53828
1	196176201	197311514	-6.839e-05	0.53841
5	147181998	148662624	9.143e-05	0.53895
4	136566407	138541971	9.332e-05	0.53937
1	247344518	249239466	8.815e-05	0.54006
8	46841315	50082470	9.011e-05	0.54058
2	191973357	195861164	9.104e-05	0.54108
11	1213590	3665481	9.334e-05	0.54112
22	24984204	26791628	9.112e-05	0.54176
11	13373124	15742552	-8.752e-05	0.54239
9	86938196	88109333	9.325e-05	0.54274
4	125210862	126480886	9.223e-05	0.54298
18	25927682	26875587	7.288e-05	0.54309
18	69621618	71038474	9.002e-05	0.54323
6	170330173	171051270	7.938e-05	0.5435
4	183371275	184929455	8.845e-05	0.54396
4	131283821	132954033	8.751e-05	0.5441
5	40287729	41888710	9.194e-05	0.54425
12	69826542	70957987	9.181e-05	0.54437
12	126445505	127875098	8.911e-05	0.54463
2	195861164	196447456	5.393e-05	0.545
11	81266712	84381272	9.179e-05	0.54546
1	173097907	175089768	8.255e-05	0.54608
3	194786674	195971408	8.638e-05	0.5462
5	71240456	73759326	8.955e-05	0.54659
8	29327896	31133729	8.942e-05	0.54794
15	58441366	59694116	8.739e-05	0.54849
21	29125226	31197025	8.814e-05	0.54898
2	3973779	5708337	-9.055e-05	0.54973
15	67094767	69017999	8.951e-05	0.54994
6	146665424	148920352	8.862e-05	0.55074
12	8377536	9031395	5.994e-05	0.55106
14	93132299	94325285	8.585e-05	0.55133
6	156763326	158218719	8.986e-05	0.5536
13	67844453	70724516	8.793e-05	0.55375
22	26791628	27834752	8.576e-05	0.55462
12	9031395	10481534	8.47e-05	0.55464
3	11019665	13070799	8.877e-05	0.55636
4	169676825	170776510	7.55e-05	0.55672
7	9123423	9987499	8.943e-05	0.5571
1	37549183	38731847	9.211e-05	0.55821
4	130591885	131283821	6.874e-05	0.55918
3	14816900	16282442	8.96e-05	0.55936
19	46102697	47150082	8.654e-05	0.55957
19	610729	2098396	1.917e-05	0.56001
10	96221243	97822357	8.601e-05	0.5602
2	43309590	44313803	8.472e-05	0.56062
9	82590928	84211233	8.56e-05	0.56368
7	101199253	103197510	-8.304e-05	0.56408
13	32301815	33776903	8.22e-05	0.56428
7	37555184	38966703	8.47e-05	0.56446
4	84799656	86930609	8.44e-05	0.56547
13	102300523	104066710	8.435e-05	0.56606
2	102688765	103588215	8.212e-05	0.5665
11	120766806	121175943	6.016e-05	0.56784
19	3019660	4348967	4.867e-05	0.56809
6	28017819	28917608	-7.707e-05	0.56904
20	34960446	36909530	8.455e-05	0.56973
6	53279102	55468270	8.632e-05	0.56975
9	117019801	117921960	8.484e-05	0.56976
18	59020751	60277715	-8.659e-05	0.56985
15	94924330	96141596	8.43e-05	0.57049
1	84844495	86454751	8.294e-05	0.57171
7	46986720	49212278	8.328e-05	0.57236
4	127275477	127830293	6.841e-05	0.57254
1	186810023	188759945	8.616e-05	0.57308
9	121321537	122260297	8.359e-05	0.57398
11	130342575	131074612	8.602e-05	0.57573
8	10463197	11278998	8.212e-05	0.57597
20	54055266	56447959	8.434e-05	0.57632
4	143443265	146178187	8.373e-05	0.57735
2	167355970	169968236	8.323e-05	0.57758
2	171226245	173138905	8.338e-05	0.57791
2	235150987	236043550	8.109e-05	0.57888
6	145319810	146665424	7.159e-05	0.57897
20	56447959	58406572	8.4e-05	0.57912
21	19480375	20962339	8.252e-05	0.57942
1	4380811	5913893	8.101e-05	0.57943
3	183769683	185068255	8.3e-05	0.57965
19	54602362	55728080	8.557e-05	0.58019
9	72753755	74253040	8.102e-05	0.58101
20	12447499	13689864	7.965e-05	0.58174
3	185068255	186890344	8.129e-05	0.58212
6	28917608	29737971	-8.02e-05	0.58269
2	23341383	24686918	8.229e-05	0.58318
11	98705065	100417169	8.283e-05	0.58449
11	26045753	27020461	7.691e-05	0.58456
3	161524504	163253205	8.121e-05	0.58491
13	77410555	78808813	8.287e-05	0.58492
20	39610856	40585689	7.211e-05	0.58551
20	18972203	20959710	8.126e-05	0.58568
14	83138097	84241633	8.13e-05	0.58631
2	14335308	16329735	8.147e-05	0.58715
15	20001200	21131604	1.803e-05	0.58851
16	10426032	11520161	7.874e-05	0.58889
18	47730584	51062185	8.463e-05	0.58947
17	34469036	36809344	8.03e-05	0.58968
13	109815112	111232073	7.796e-05	0.58975
7	42001811	43159074	7.717e-05	0.59102
3	137371083	139954597	8.118e-05	0.59221
4	164478234	165823448	8.104e-05	0.59241
16	60054	1207206	5.522e-05	0.59344
12	46024229	47714793	7.852e-05	0.59379
6	130935454	132765669	8.26e-05	0.59401
1	34799758	37549183	7.971e-05	0.59433
14	95750867	96262415	7.755e-05	0.59512
7	76458564	78093859	7.748e-05	0.59537
9	16659655	18661051	7.877e-05	0.59561
14	67992317	71131957	7.783e-05	0.59572
6	80691170	81929222	-7.043e-05	0.597
16	62229849	63691589	7.89e-05	0.59734
6	56105313	57599465	7.06e-05	0.59768
6	40345115	42038721	7.776e-05	0.5983
3	188856214	190226607	7.919e-05	0.59834
6	61880512	63552888	-7.091e-05	0.59876
6	33236497	35455756	8.613e-05	0.5988
13	100574095	102300523	8.026e-05	0.5991
15	80860978	84260468	7.755e-05	0.59985
4	25609322	27343722	7.52e-05	0.60028
2	107408267	108429177	7.204e-05	0.60157
3	20091348	21643707	8.428e-05	0.60166
1	14891511	16897730	7.617e-05	0.60356
11	106520894	107844200	7.565e-05	0.60429
1	201589975	203334734	7.603e-05	0.60499
16	27445755	29036613	7.462e-05	0.60533
12	130377921	131786751	7.405e-05	0.60534
17	63148128	64800430	7.79e-05	0.60584
9	88590417	90136246	7.33e-05	0.60592
1	158027412	159913048	7.632e-05	0.60597
2	26894985	28598777	7.9e-05	0.60611
19	22732896	23467746	-5.772e-05	0.6073
13	25784362	27284362	7.652e-05	0.60763
17	13180372	13894637	7.154e-05	0.6078
9	88109333	88590417	-3.907e-05	0.60812
5	33500180	35048970	7.283e-05	0.60846
6	17386405	19207487	7.76e-05	0.60861
3	74321817	75704949	7.076e-05	0.60869
5	158825698	159973944	7.675e-05	0.60881
4	113870102	115666246	7.52e-05	0.609
9	112778024	114831082	7.414e-05	0.60911
14	51493572	53474383	7.403e-05	0.61036
4	176570716	178991910	7.645e-05	0.6114
3	156008700	157312028	7.298e-05	0.61637
17	1172399	1928731	6.939e-05	0.61698
6	116131396	117672972	7.358e-05	0.61708
5	114830370	115831047	7.251e-05	0.61877
3	66270447	68286914	7.411e-05	0.61929
2	52491133	53508452	7.347e-05	0.61954
6	5791472	6785207	7.292e-05	0.61979
10	42372579	43894771	7.355e-05	0.6213
14	81579714	83138097	7.44e-05	0.62153
13	93129691	93586455	4.563e-05	0.62329
9	115693145	117019801	7.198e-05	0.62388
6	162931203	164383521	7.223e-05	0.6246
14	84241633	85746319	7.094e-05	0.62595
10	70195991	72220850	7.157e-05	0.62639
8	31548360	32977218	7.07e-05	0.63018
10	112561493	115328432	7.194e-05	0.63038
7	144968289	146427960	6.866e-05	0.63125
1	3582736	4380811	6.455e-05	0.63137
2	163503551	164466638	5.961e-05	0.6324
13	96087558	97519210	7.075e-05	0.63287
2	231843389	233550003	6.955e-05	0.63354
11	90966490	92077144	6.687e-05	0.63474
16	20150571	22448904	7.246e-05	0.63518
21	40482902	41389527	6.975e-05	0.63547
11	27020461	28481593	7.225e-05	0.63652
1	111741737	113273306	6.836e-05	0.63794
13	104066710	104844114	6.944e-05	0.63965
7	134307596	135591083	7.028e-05	0.64021
8	3392926	3783017	-7.119e-05	0.6403
12	5321472	6419753	6.765e-05	0.64064
5	79393144	80481471	6.736e-05	0.64128
1	204681068	206073265	6.986e-05	0.64161
3	113947863	115447080	6.945e-05	0.64219
22	31439918	32664986	-6.597e-05	0.64269
19	32746520	34262952	6.87e-05	0.64301
9	139500342	141144796	5.025e-05	0.64313
8	73817199	75445064	6.924e-05	0.64322
11	4746709	6322869	6.888e-05	0.64586
11	121175943	122591910	7.087e-05	0.64589
12	61107	1080331	7.016e-05	0.64627
2	220454551	222521176	6.963e-05	0.64657
9	30387392	31310383	-6.39e-05	0.64698
5	115831047	117346213	7.249e-05	0.64728
14	94325285	95750867	-6.721e-05	0.64787
7	38966703	39862670	6.541e-05	0.6485
10	30458838	31907519	6.688e-05	0.65132
12	78570570	80448150	6.881e-05	0.65161
1	44969183	46899501	6.66e-05	0.65178
12	12733528	15241484	-6.525e-05	0.65179
5	171074292	172678327	6.487e-05	0.6526
11	95726041	97057058	6.748e-05	0.65261
15	29338502	30165568	6.008e-05	0.65365
20	36909530	38436761	6.524e-05	0.65368
3	118530251	120523055	6.483e-05	0.65378
2	137042794	138698117	6.601e-05	0.65639
7	57382638	63307359	5.688e-05	0.65902
1	188759945	189904130	4.55e-05	0.65907
3	153256571	154714218	6.569e-05	0.65938
7	154964730	156065250	6.368e-05	0.65981
3	81427310	82643886	5.784e-05	0.66049
17	80034408	81194908	-6.498e-05	0.66348
1	203334734	204681068	6.336e-05	0.6656
15	41177514	42776399	6.468e-05	0.66685
12	64032461	65559695	6.32e-05	0.66689
18	912486	1942911	6.332e-05	0.66705
5	122556905	123798100	6.422e-05	0.66744
17	29786491	31538425	6.226e-05	0.6675
1	1892607	3582736	3.979e-05	0.66904
1	200137649	201589975	-6.156e-05	0.67027
13	22242174	23594702	6.287e-05	0.67045
2	228119842	229370787	6.503e-05	0.67077
22	34494914	35530985	6.172e-05	0.67124
10	129154362	130844284	6.161e-05	0.67204
4	18841874	20544557	6.312e-05	0.67248
11	74412351	76797209	6.285e-05	0.67301
3	115447080	116800153	6.184e-05	0.67303
8	53302930	54418044	6.286e-05	0.67339
4	150683580	152782184	6.547e-05	0.67356
13	84133144	85610916	6.59e-05	0.67411
13	36046367	37498185	6.414e-05	0.67476
5	148662624	150561298	6.114e-05	0.67505
5	159973944	161482133	6.188e-05	0.67565
13	113572488	115109853	6.208e-05	0.67595
4	42213058	43965045	6.313e-05	0.67601
20	60479	697600	-5.357e-05	0.67636
22	27834752	29651799	-6.057e-05	0.67644
7	36213538	37555184	-6.382e-05	0.67703
10	31907519	33707968	-6.245e-05	0.6779
13	20686720	22242174	5.94e-05	0.67804
17	3702312	4696261	5.823e-05	0.67848
8	5146927	6142797	6.094e-05	0.67853
5	5973233	7143218	-6.08e-05	0.67873
20	61301855	62190180	4.258e-05	0.67879
1	71372470	71684405	3.117e-05	0.67958
20	25344231	31614823	5.923e-05	0.67981
6	47311898	48391125	-5.744e-05	0.68067
6	167024733	168042835	6.207e-05	0.68124
3	120523055	121974097	5.641e-05	0.68145
15	31591821	32441811	5.465e-05	0.68174
12	113263518	113986709	4.823e-05	0.68255
6	169382050	170330173	5.975e-05	0.68346
11	116383348	117747110	6.247e-05	0.68365
5	117346213	118608820	-6.055e-05	0.68415
7	43159074	44763828	-5.95e-05	0.68426
8	104988752	107410754	5.954e-05	0.68473
15	30165568	31591821	-5.996e-05	0.68592
17	51826118	53599432	5.777e-05	0.68611
5	55417349	56621102	5.945e-05	0.68616
8	82693739	84225589	5.83e-05	0.68639
4	14272001	15147446	5.989e-05	0.68658
6	112345014	114220833	5.935e-05	0.68691
2	152486782	154005056	5.877e-05	0.68759
4	120392684	122657987	5.892e-05	0.68815
16	24136875	25986862	5.962e-05	0.68898
20	9730921	11249536	5.88e-05	0.68919
1	23920590	25516845	-5.984e-05	0.68938
1	245506746	247344518	6.008e-05	0.69099
2	106210058	107408267	5.858e-05	0.69151
6	83127149	85209989	5.812e-05	0.69193
18	31780067	33861964	5.903e-05	0.69268
1	51713726	54226262	5.856e-05	0.69306
1	91886317	93536459	5.943e-05	0.69325
3	178107165	179374586	6.251e-05	0.69425
8	25483454	26682525	5.709e-05	0.6945
13	112247592	113572488	5.899e-05	0.69454
6	139845436	142288479	5.566e-05	0.69495
3	151348730	153256571	5.847e-05	0.69528
3	13070799	14816900	5.775e-05	0.6956
9	129059665	130055510	5.976e-05	0.69587
20	40585689	41615460	5.962e-05	0.69596
4	170776510	172558635	5.603e-05	0.69672
11	111114397	112459488	5.569e-05	0.69673
9	72512711	72753755	2.971e-05	0.69736
12	101447641	101862690	3.891e-05	0.69762
11	9087317	10952027	5.532e-05	0.6979
3	173477285	175116539	5.733e-05	0.69892
2	56203345	57429100	6.059e-05	0.69955
10	50840915	53616629	5.908e-05	0.69985
21	44506268	46177105	5.488e-05	0.70084
7	83801203	85572182	5.39e-05	0.70191
1	23086883	23920590	4.912e-05	0.7026
2	35345028	36122006	5.453e-05	0.70414
5	178413464	179401244	-5.786e-05	0.70578
11	10952027	12564229	5.54e-05	0.70581
1	221858231	222230220	4.288e-05	0.70594
3	40221298	41064528	3.518e-05	0.70625
20	22491456	23293790	5.231e-05	0.70673
1	212842330	214578266	5.5e-05	0.70676
17	11102815	12534769	-5.403e-05	0.70698
8	24674718	25483454	4.74e-05	0.70781
18	42922106	44299246	5.421e-05	0.70809
17	50719055	51826118	5.119e-05	0.70918
14	76444767	77229472	5.73e-05	0.70921
16	83477208	84445883	5.367e-05	0.71068
5	118608820	119669042	5.45e-05	0.71133
11	44693799	47006137	5.638e-05	0.71168
3	150252004	151348730	5.495e-05	0.71192
7	44763828	45952922	5.364e-05	0.71247
10	61891409	62659679	4.958e-05	0.71249
10	110317705	112561493	5.368e-05	0.71323
16	75977954	77523678	5.349e-05	0.71327
5	168525318	169505664	5.366e-05	0.71355
19	4348967	5811852	5.274e-05	0.71504
3	36486842	38356116	5.502e-05	0.71695
8	69863057	70867979	5.254e-05	0.71752
20	44839056	47199980	5.338e-05	0.71827
12	10481534	11754846	5.328e-05	0.71889
17	76263413	77298636	5.183e-05	0.71907
4	10699152	12323034	5.214e-05	0.72052
19	9238393	11284028	5.287e-05	0.72195
5	127344604	129519025	5.26e-05	0.72251
14	106340358	107289454	-2.612e-05	0.72337
7	132805848	134307596	5.313e-05	0.72423
11	65898631	68005825	5.376e-05	0.72523
10	72220850	73508512	5.076e-05	0.72529
1	194107442	196176201	5.278e-05	0.72583
4	141084631	143443265	5.291e-05	0.72699
1	169086324	170557776	5.185e-05	0.72763
2	175588929	177363636	5.091e-05	0.72989
7	19481547	20124908	4.777e-05	0.7306
4	10240	694715	-3.38e-05	0.73088
4	155056126	157485097	4.973e-05	0.73122
4	22319347	24135529	5.216e-05	0.73157
18	11075913	11905440	4.853e-05	0.73236
11	87430235	89208936	5.094e-05	0.73241
11	58780549	62223771	5.114e-05	0.73278
6	114220833	116131396	4.901e-05	0.73352
2	154005056	155391135	5.135e-05	0.73666
16	31382943	46399473	3.236e-05	0.73688
8	70867979	72289454	-5.055e-05	0.73757
12	131786751	132807034	4.778e-05	0.73835
10	19716878	22772283	5.058e-05	0.73877
19	8347513	9238393	4.269e-05	0.73903
1	240564091	241582220	-4.704e-05	0.73918
7	157634597	159128575	-4.743e-05	0.73945
4	105305294	107501305	5.099e-05	0.7399
9	105967976	107581749	4.939e-05	0.74052
1	76728135	79661198	4.844e-05	0.74228
8	75445064	76456542	4.304e-05	0.74233
19	40984601	42131573	4.78e-05	0.74255
5	80481471	82025648	4.677e-05	0.74391
14	86647002	87635341	4.729e-05	0.74411
4	107501305	108815348	-4.235e-05	0.74462
2	19692404	21050490	4.783e-05	0.74533
2	189882065	191973357	5.136e-05	0.74538
6	94118142	94441175	2.608e-05	0.7458
2	185280173	189882065	4.807e-05	0.74662
15	78516053	80860978	-4.688e-05	0.74697
2	233550003	235150987	-4.892e-05	0.7472
11	37116815	39382003	4.719e-05	0.74755
18	7090485	8498931	4.618e-05	0.74904
10	91013381	92006581	4.724e-05	0.7499
8	72289454	73817199	4.575e-05	0.75047
3	109522395	110513770	-3.877e-05	0.75077
16	77523678	78456292	4.754e-05	0.75299
12	106436213	106958748	3.867e-05	0.75444
1	63455089	65041704	4.385e-05	0.75472
6	6785207	7808936	4.619e-05	0.75487
6	88822140	89973052	4.422e-05	0.7563
1	20469149	21736588	-4.662e-05	0.7568
5	3361941	4632110	4.598e-05	0.75739
1	191868930	194107442	4.703e-05	0.75971
7	149840658	150711505	4.511e-05	0.76156
5	97315601	99260992	4.386e-05	0.76215
2	48213001	50022257	4.416e-05	0.76246
21	23362875	24696231	-4.504e-05	0.76287
1	156336133	158027412	4.207e-05	0.76292
6	123856181	125424383	-4.697e-05	0.76344
1	235819436	237555628	4.53e-05	0.76443
17	59312755	61545589	-4.36e-05	0.76693
2	47318772	48213001	4.318e-05	0.76772
2	68010176	69139564	4.265e-05	0.76864
9	38641599	65472190	-2.383e-05	0.76899
9	74253040	76203946	-4.31e-05	0.76901
7	138744679	139933177	3.912e-05	0.77563
7	71874885	73334602	-3.517e-05	0.77615
16	46399473	49007926	3.805e-05	0.77859
11	70926292	72286017	3.842e-05	0.77877
6	107450306	108464380	3.633e-05	0.78013
6	29737971	30798168	-4.381e-05	0.78111
13	73934089	75670143	4.214e-05	0.78166
4	167852917	169676825	4.096e-05	0.78216
14	61680424	63790015	-4.281e-05	0.78247
11	33958739	35502605	4.081e-05	0.78284
4	165823448	167018858	4.046e-05	0.78298
11	68005825	69516130	3.967e-05	0.78334
17	1928731	3702312	4.071e-05	0.78372
7	126869221	128778386	-4.236e-05	0.78377
12	59308666	61123729	4.063e-05	0.78545
8	143044914	144236881	4e-05	0.78669
14	89497643	91296860	3.881e-05	0.78672
10	36572508	37790029	4.096e-05	0.78723
8	66489090	69863057	4.005e-05	0.78754
4	94233299	96182188	3.914e-05	0.78778
3	16282442	17891118	4.088e-05	0.788
8	96534806	99401581	3.866e-05	0.78906
20	52472549	54055266	4.075e-05	0.78974
3	170964909	172295731	3.842e-05	0.79048
19	15648610	16374416	-3.953e-05	0.79136
18	51062185	51554175	-2.751e-05	0.79193
2	81620841	85140680	-4.105e-05	0.79275
14	91296860	93132299	3.862e-05	0.79275
9	28224283	28811584	-3.322e-05	0.79281
2	76913661	78079264	3.969e-05	0.79347
9	76973081	78900183	3.885e-05	0.79371
2	146445570	147277162	-2.777e-05	0.79389
2	110572432	113921856	3.931e-05	0.79487
11	76797209	78355058	3.829e-05	0.79889
17	16412342	18856320	3.717e-05	0.79925
4	180122043	182066807	3.79e-05	0.80058
1	210787750	212842330	-3.63e-05	0.80064
5	172678327	173642871	3.827e-05	0.80079
2	238760981	239952643	3.784e-05	0.80263
8	9640787	10463197	-3.735e-05	0.80517
11	119215476	120766806	3.625e-05	0.80529
10	33707968	35109355	3.604e-05	0.80798
13	104844114	106247554	3.59e-05	0.80798
9	107581749	109298754	3.644e-05	0.80805
15	34015425	35083251	3.481e-05	0.80833
1	233429284	234599434	3.514e-05	0.80839
1	226810860	229156248	3.453e-05	0.8088
3	154714218	156008700	3.572e-05	0.80896
5	82025648	83972689	3.447e-05	0.8094
8	116096495	119685457	3.543e-05	0.80958
6	100630146	102636772	-3.637e-05	0.80979
5	18051592	19917716	3.543e-05	0.8104
2	44313803	46482634	3.575e-05	0.81055
13	63971559	65200602	3.18e-05	0.81196
3	82643886	84367479	3.591e-05	0.81219
5	85767290	87389991	3.301e-05	0.81225
2	95326452	98995201	-3.46e-05	0.81235
1	165191702	166460517	3.617e-05	0.81352
3	194059671	194786674	3.415e-05	0.81472
20	24717724	25344231	-2.74e-05	0.81537
10	751339	1523544	3.404e-05	0.81596
15	101552694	102520966	3.348e-05	0.81608
6	75462003	77414881	-3.35e-05	0.81672
3	106982811	109522395	-3.462e-05	0.81688
10	60523	751339	-2.712e-05	0.81762
3	69276762	70449028	3.418e-05	0.81836
10	2254500	3352699	-3.346e-05	0.81846
6	1452362	2458936	3.318e-05	0.81902
22	32664986	34494914	3.357e-05	0.81908
2	130067170	130658085	2.412e-05	0.81913
14	21589402	23018665	3.406e-05	0.81918
5	136376050	139265072	3.538e-05	0.81939
14	80186579	81579714	3.214e-05	0.82272
7	156065250	157634597	3.299e-05	0.8237
4	119933512	120392684	-2.224e-05	0.82438
14	34846251	35859593	-3.15e-05	0.82508
5	56621102	57340073	-2.681e-05	0.82576
9	98922040	101592859	3.313e-05	0.82593
7	63641125	65689809	3.218e-05	0.82742
22	46470495	47596318	-3.181e-05	0.82786
13	49383962	51591091	-3.147e-05	0.82807
18	71971462	73526987	3.1e-05	0.82895
5	50163398	52134622	-3.141e-05	0.83315
10	73508512	75422550	2.999e-05	0.83403
4	38907022	40202609	-3.055e-05	0.83442
2	1781022	3973779	3.144e-05	0.83447
1	65041704	66939404	3.195e-05	0.83572
2	199311125	201576284	3.013e-05	0.83655
8	108648177	109248173	-2.118e-05	0.83695
3	45165153	46657500	-3.125e-05	0.83759
5	83972689	85767290	-2.98e-05	0.84061
9	135298842	137041122	2.946e-05	0.84105
2	215573795	217715661	3.045e-05	0.84145
2	65933444	67226166	2.96e-05	0.84183
4	161058864	161826435	-3.035e-05	0.84233
9	92528698	94167203	2.833e-05	0.84374
3	179374586	181511166	2.948e-05	0.84396
6	43756169	45406563	2.85e-05	0.84453
4	12323034	14272001	2.852e-05	0.8446
12	67909729	69826542	2.78e-05	0.84745
10	63341695	65794114	2.903e-05	0.84861
2	241560084	242149921	2.549e-05	0.84946
7	53176312	54222976	2.948e-05	0.8498
1	159913048	162346721	2.721e-05	0.84988
3	22204244	23804865	-2.773e-05	0.85087
4	87534648	89238028	-2.828e-05	0.85113
12	1080331	2544786	2.745e-05	0.85321
2	242149921	243188920	1.584e-05	0.85647
5	26184851	26857604	-2.332e-05	0.8566
2	38132712	39031337	2.691e-05	0.85706
1	108409665	110303931	2.745e-05	0.85826
8	85955619	87411709	2.22e-05	0.85868
3	110513770	112815699	2.585e-05	0.85882
4	33172766	35151415	-2.329e-05	0.85967
5	23494324	26184851	-2.484e-05	0.8608
16	81772536	82747728	-2.653e-05	0.86081
7	90661784	92493752	2.554e-05	0.86173
16	11520161	12613098	-2.53e-05	0.86452
2	80050403	81620841	-2.623e-05	0.86458
15	88369943	90475551	2.479e-05	0.86462
2	64625913	65933444	2.458e-05	0.86576
9	126971887	129059665	-2.654e-05	0.86626
4	40202609	42213058	2.52e-05	0.8671
5	177251507	178413464	-2.44e-05	0.86953
18	45939732	47730584	2.329e-05	0.87311
17	38877404	39899810	2.256e-05	0.87351
8	17836399	19492840	-2.311e-05	0.87404
17	5741334	7317398	2.313e-05	0.87462
13	61591949	63971559	-2.325e-05	0.87469
4	36020436	37255047	2.354e-05	0.87518
13	109121210	109815112	2.21e-05	0.87755
10	130844284	131741327	2.309e-05	0.8779
6	148920352	150253404	2.335e-05	0.87795
15	24195127	25108590	2.259e-05	0.87811
6	21684065	22748307	2.21e-05	0.87824
18	30264066	31780067	2.084e-05	0.87959
1	115880593	118839067	2.198e-05	0.87982
16	2764829	4001196	2.212e-05	0.88358
7	103197510	104159525	2.1e-05	0.88432
21	24696231	26469122	-2.195e-05	0.88448
6	106056733	107450306	2.073e-05	0.88659
12	80448150	81467767	-1.736e-05	0.88968
8	107410754	108648177	-2.03e-05	0.89093
4	20544557	22319347	-1.953e-05	0.89097
5	73759326	75798866	-1.958e-05	0.8915
5	11940	982252	1.847e-05	0.89181
15	38530777	40384132	1.957e-05	0.8939
15	32441811	34015425	-1.933e-05	0.89409
11	97057058	98705065	1.938e-05	0.89531
11	93276157	94242260	1.787e-05	0.89645
5	163771582	165642395	1.998e-05	0.89725
2	16329735	18647423	1.934e-05	0.89758
3	38356116	40221298	1.934e-05	0.89767
7	93966601	96073508	1.827e-05	0.89806
12	49001866	51776494	1.894e-05	0.89852
2	123302906	124732250	1.944e-05	0.90026
13	29257551	30483267	-1.845e-05	0.90035
10	62659679	63341695	1.311e-05	0.90127
5	4632110	5973233	-1.767e-05	0.90336
8	104123306	104988752	1.566e-05	0.90489
19	57521335	59118839	1.822e-05	0.90521
3	123517768	124936642	1.769e-05	0.90546
10	134494673	135523865	1.408e-05	0.90616
5	63218987	63968304	-1.235e-05	0.90671
6	138822629	139845436	1.751e-05	0.90687
21	22072764	23362875	1.752e-05	0.907
13	82581814	84133144	1.689e-05	0.90729
5	61672995	63218987	1.723e-05	0.90842
19	20905757	22732896	1.612e-05	0.90976
13	60854778	61591949	-1.496e-05	0.91092
6	31571218	32682664	1.735e-05	0.91119
14	48573586	49005471	1.054e-05	0.9119
22	40545797	42690818	1.658e-05	0.91286
8	89085481	90638162	1.496e-05	0.91715
9	79471208	81079055	-1.625e-05	0.91723
3	139954597	141339097	1.515e-05	0.91889
2	85140680	88038507	-1.521e-05	0.91931
3	8648561	9543183	1.433e-05	0.92157
8	31133729	31548360	-1.03e-05	0.92181
10	10249396	12586797	1.46e-05	0.92319
5	173642871	175450595	1.366e-05	0.92395
9	137041122	137589364	8.107e-06	0.92473
19	19877471	20905757	-1.232e-05	0.9257
9	1079707	1916877	1.344e-05	0.92578
10	13321600	15026068	-1.343e-05	0.92633
20	697600	2469501	-1.376e-05	0.92657
4	167018858	167852917	1.058e-05	0.92729
7	142656310	144968289	1.307e-05	0.92763
6	37572596	39295677	1.422e-05	0.92773
16	78456292	79134815	1.304e-05	0.92797
18	60277715	61820252	1.297e-05	0.93111
13	44901409	46495214	1.248e-05	0.93134
9	34642243	36743283	1.194e-05	0.93172
1	88128631	90066303	1.218e-05	0.93322
4	126480886	127275477	-1.129e-05	0.93324
18	66125817	67175820	1.225e-05	0.93444
6	45406563	47311898	-1.145e-05	0.93679
15	53069096	54508528	-1.245e-05	0.93679
2	53508452	54685226	-1.101e-05	0.93953
1	197311514	199239884	1.122e-05	0.93986
4	138541971	139556511	1.083e-05	0.94068
3	41064528	42540002	-1.084e-05	0.94187
16	1207206	2764829	-9.885e-06	0.94257
4	122657987	124286481	1.037e-05	0.94277
2	5708337	6836254	1.096e-05	0.94293
12	115503216	117087471	1.021e-05	0.94388
7	25077259	25909555	-9.847e-06	0.94792
5	93809984	95963519	-9.332e-06	0.94807
18	71038474	71971462	9.362e-06	0.94872
22	29651799	31439918	8.934e-06	0.95007
14	53474383	53997831	-6.675e-06	0.95124
16	80297374	81772536	8.82e-06	0.95144
4	178991910	180122043	9.03e-06	0.95203
2	121303783	123302906	8.919e-06	0.95232
4	31782981	33172766	-8.629e-06	0.95315
6	32682664	33236497	-8.841e-06	0.95444
12	2544786	3677037	-8.097e-06	0.9552
10	67549615	69900148	8.138e-06	0.95617
5	14757804	16963613	-8.006e-06	0.95728
11	6322869	7436701	7.622e-06	0.95806
21	26469122	27271019	6.554e-06	0.95809
4	24135529	25609322	7.458e-06	0.95812
6	42038721	43756169	7.987e-06	0.95832
2	140100271	141805351	7.138e-06	0.96159
11	58457495	58780549	-3.267e-06	0.96301
9	76203946	76973081	-5.122e-06	0.96483
16	60745694	62229849	-6.863e-06	0.96501
3	192343814	194059671	-6.262e-06	0.96541
11	32276901	33958739	-6.159e-06	0.96574
10	29783692	30458838	-6.266e-06	0.96586
11	62223771	63804569	5.667e-06	0.96662
3	9543183	11019665	-6.005e-06	0.96781
11	70855	1213590	5.266e-06	0.96792
10	26888684	29323236	-5.696e-06	0.96863
18	75976317	77149991	-5.515e-06	0.96954
2	129474441	130067170	-4.241e-06	0.97021
1	5913893	7247335	5.636e-06	0.97023
3	55348860	56433907	-5.495e-06	0.97026
6	125424383	127540461	-5.239e-06	0.97142
2	116772470	118367466	5.035e-06	0.97274
14	55233681	56216880	-4.3e-06	0.97391
14	101534307	103012102	-4.669e-06	0.9752
17	32912798	34469036	4.624e-06	0.97569
7	104159525	105682905	4.594e-06	0.97578
6	9020026	10540317	-4.458e-06	0.97581
9	33578334	34642243	3.78e-06	0.97613
1	151538881	153180829	4.125e-06	0.97722
12	3677037	4417679	-3.969e-06	0.97727
3	131836516	133252173	3.962e-06	0.97843
6	153094496	154974120	3.618e-06	0.98027
4	9326479	10699152	-3.555e-06	0.98109
8	17387876	17836399	-3.341e-06	0.98227
17	49898957	50719055	2.386e-06	0.98437
8	139254830	140725643	-2.769e-06	0.98467
9	22206559	24158518	2.559e-06	0.98577
16	84445883	85148685	2.453e-06	0.98678
5	8446336	9718832	-2.438e-06	0.98687
4	117276929	118479918	-2.434e-06	0.98708
2	133042784	135158578	2.247e-06	0.98768
3	72529329	74321817	-2.16e-06	0.98806
10	108726686	110317705	-1.794e-06	0.99056
4	184929455	186909090	1.645e-06	0.99063
1	244109499	245506746	1.631e-06	0.99148
20	15958359	17487232	-8.072e-07	0.99579
1	56413117	57021728	4.586e-07	0.99679
19	42131573	43862455	4.069e-07	0.99756
15	25108590	27298112	-1.943e-07	0.99895

## Sheet: Table S4
Regions of overlapping signal with individual ADHD and MDD GWA studies
SNP	Position	Ref	Alt	OR (Combined)	P (Combined)	LD Range	Overlapping GWS Signal (MDD)	LD Range (MDD)	Overlapping GWS Signal (ADHD)	LD Range (ADHD)
rs12658032	chr5:103904226	A	G	1.06 (1.04-1.07)	1.541e-16	chr5:103671867..104082179	rs12658032(OR = 1.05 (1.03-1.07);P = 1.2e-10)	chr5:103671867..104119208
rs4593766	chr1:73773043	T	C	1.04 (1.03-1.06)	4.948e-12	chr1:73666614..73991792	rs12129573(OR = 1.04 (1.03-1.06);P = 5.4e-09)	chr1:73178930..74099273
rs61867322	chr10:106647839	A	G	0.95 (0.93-0.96)	6.408e-10	chr10:106529451..106797515			rs11591402(OR = 0.91 (0.88-0.94);P = 1.8e-08)	chr10:106428784..106914936
rs2509805	chr11:57650796	T	C	1.04 (1.03-1.06)	6.436e-10	chr11:57641883..57661032
rs113901452	chr5:44816452	A	G	1.08 (1.06-1.11)	8.135e-10	chr5:44816452..44861664
rs1371048	chr2:145753166	T	G	0.95 (0.94-0.97)	2.284e-09	chr2:145701992..145753166
rs8084351	chr18:50726559	A	G	1.04 (1.02-1.05)	2.391e-09	chr18:50716945..50737950
rs139161896	chr12:89802804	A	G	1.11 (1.08-1.15)	3.223e-09	chr12:89721105..89904596			rs1427829(OR = 1.08 (1.05-1.11);P = 1.3e-09)	chr12:89721165..90088790
rs2029591	chr3:49646981	T	C	1.05 (1.03-1.07)	5.868e-09	chr3:49193081..49890967
rs2433018	chr15:47677596	A	G	0.95 (0.94-0.97)	1.06e-08	chr15:47659445..47685378			rs8039398(OR = 0.92 (0.89-0.94);P = 3.0e-09)	chr15:47615220..47999709
rs12226775	chr11:49179289	T	C	1.06 (1.04-1.08)	1.82e-08	chr11:48234357..49873791
rs71639293	chr5:92995013	A	G	1.05 (1.03-1.06)	2.565e-08	chr5:92995013..92995013
rs16827974	chr3:117837222	A	G	1.04 (1.03-1.06)	3.101e-08	chr3:117826733..117903064
rs17775184	chr14:98647550	T	C	1.04 (1.03-1.06)	4.728e-08	chr14:98645610..98667928

## Sheet: Table S5
Association of index regions against 37 reference GWA studies
SNP	Position	Ref	Alt	OR (Combined)	P (Combined)	LD Range	Overlapping GWS Signals [GWAS:maxSNP in LD Range(OR(95%CI);P]
rs12658032	chr5:103904226	A	G	1.06 (1.04-1.07)	1.541e-16	chr5:103671867..104082179	[EDUCATION YEARS:rs6421926(OR = 0.98 (0.98-0.99);P = 7.8e-11)] [WAIST CIRCUMFERENCE:rs254024(OR = 1.01 (1.00-1.01);P = 9.4e-11)] [MAJOR DEPRESSIVE DISORDER:rs12658032(OR = 1.05 (1.03-1.07);P = 1.2e-10)] [BIRTH WEIGHT:rs254024(OR = 1.01 (1.00-1.01);P = 3.8e-09)] [BODY MASS INDEX:rs2018142(OR = 0.98 (0.98-0.99);P = 7.5e-09)]
rs4593766	chr1:73773043	T	C	1.04 (1.03-1.06)	4.948e-12	chr1:73666614..73991792	[BODY MASS INDEX:rs34361149(OR = 0.96 (0.96-0.97);P = 2.5e-24)] [BIRTH WEIGHT:rs61765651(OR = 0.97 (0.97-0.98);P = 4.0e-20)] [EDUCATION YEARS:rs12142193(OR = 1.03 (1.02-1.04);P = 4.3e-20)] [WAIST CIRCUMFERENCE:rs2613497(OR = 1.02 (1.01-1.03);P = 6.0e-19)] [SCHIZOPHRENIA:rs12129573(OR = 1.07 (1.04-1.09);P = 2.3e-10)] [MAJOR DEPRESSIVE DISORDER:rs12129573(OR = 1.04 (1.03-1.06);P = 5.4e-09)]
rs61867322	chr10:106647839	A	G	0.95 (0.93-0.96)	6.408e-10	chr10:106529451..106797515	[EDUCATION YEARS:rs790647(OR = 1.01 (1.01-1.01);P = 2.2e-13)] [ATTENTION DEFICIT HYPERACTIVITY DISORDER:rs11591402(OR = 0.91 (0.88-0.94);P = 1.8e-08)] [COGNITIVE:rs7895991(OR = 1.01 (1.01-1.02);P = 2.7e-08)]
rs2509805	chr11:57650796	T	C	1.04 (1.03-1.06)	6.436e-10	chr11:57641883..57661032	[STANDING HEIGHT:rs1783976(OR = 0.98 (0.98-0.99);P = 2.0e-10)] [EDUCATION YEARS:rs7117878(OR = 0.98 (0.98-0.99);P = 1.2e-08)]
rs113901452	chr5:44816452	A	G	1.08 (1.06-1.11)	8.135e-10	chr5:44816452..44861664	[SCHIZOPHRENIA:rs1501357(OR = 0.92 (0.90-0.95);P = 1.2e-08)] [STANDING HEIGHT:rs62369902(OR = 1.01 (1.00-1.01);P = 3.8e-08)]
rs1371048	chr2:145753166	T	G	0.95 (0.94-0.97)	2.284e-09	chr2:145701992..145753166	[EDUCATION YEARS:rs7575637(OR = 1.01 (1.00-1.01);P = 2.9e-11)]
rs8084351	chr18:50726559	A	G	1.04 (1.02-1.05)	2.391e-09	chr18:50716945..50737950	[COGNITIVE:rs11662271(OR = 1.02 (1.01-1.02);P = 4.4e-16)] [EDUCATION YEARS:rs11082975(OR = 1.01 (1.00-1.01);P = 2.5e-14)] [FLUID INTELLIGENCE SCORE:rs4245255(OR = 1.05 (1.03-1.07);P = 7.7e-10)] [NEUROTICISM:rs4632195(OR = 0.98 (0.98-0.99);P = 2.1e-08)] [DEPRESSIVE SYMPTOMS:rs8099160(OR = 1.01 (1.01-1.02);P = 2.7e-08)]
rs139161896	chr12:89802804	A	G	1.11 (1.08-1.15)	3.223e-09	chr12:89721105..89904596	[WAIST CIRCUMFERENCE:rs704061(OR = 1.01 (1.01-1.02);P = 4.8e-14)] [BIRTH WEIGHT:rs770082(OR = 1.01 (1.01-1.02);P = 1.6e-13)] [BODY MASS INDEX:rs704061(OR = 1.01 (1.01-1.02);P = 4.9e-11)] [ATTENTION DEFICIT HYPERACTIVITY DISORDER:rs1427829(OR = 1.08 (1.05-1.11);P = 1.3e-09)]
rs2029591	chr3:49646981	T	C	1.05 (1.03-1.07)	5.868e-09	chr3:49193081..49890967	[EDUCATION YEARS:rs13090388(OR = 0.97 (0.96-0.97);P = 4.3e-54)] [BODY MASS INDEX:rs9843653(OR = 1.03 (1.02-1.03);P = 9.4e-40)] [STANDING HEIGHT:rs148115848(OR = 1.08 (1.06-1.09);P = 5.1e-39)] [BIRTH WEIGHT:rs9843653(OR = 1.02 (1.02-1.02);P = 4.0e-32)] [COGNITIVE:rs2352974(OR = 0.96 (0.96-0.97);P = 5.2e-29)] [WAIST CIRCUMFERENCE:rs9843653(OR = 1.02 (1.01-1.02);P = 2.7e-22)] [FLUID INTELLIGENCE SCO…
rs2433018	chr15:47677596	A	G	0.95 (0.94-0.97)	1.06e-08	chr15:47659445..47685378	[EDUCATION YEARS:rs6493265(OR = 1.01 (1.01-1.01);P = 1.7e-15)] [ATTENTION DEFICIT HYPERACTIVITY DISORDER:rs8039398(OR = 0.92 (0.89-0.94);P = 3.0e-09)] [BODY MASS INDEX:rs17311369(OR = 0.98 (0.98-0.99);P = 1.7e-08)]
rs12226775	chr11:49179289	T	C	1.06 (1.04-1.08)	1.82e-08	chr11:48234357..49873791	[STANDING HEIGHT:rs1317149(OR = 0.97 (0.97-0.98);P = 4.9e-37)] [BODY MASS INDEX:rs7124681(OR = 1.02 (1.02-1.03);P = 5.9e-28)] [WAIST CIRCUMFERENCE:rs11039266(OR = 0.97 (0.97-0.98);P = 1.6e-19)] [BIRTH WEIGHT:rs2293576(OR = 0.98 (0.97-0.98);P = 2.2e-15)] [COGNITIVE:rs1064608(OR = 1.01 (1.01-1.02);P = 2.9e-10)] [FLUID INTELLIGENCE SCORE:rs11039389(OR = 0.94 (0.93-0.96);P = 4.1e-08)]
rs71639293	chr5:92995013	A	G	1.05 (1.03-1.06)	2.565e-08	chr5:92995013..92995013	[EDUCATION YEARS:rs72786644(OR = 1.01 (1.00-1.01);P = 2.1e-10)]
rs16827974	chr3:117837222	A	G	1.04 (1.03-1.06)	3.101e-08	chr3:117826733..117903064	[STANDING HEIGHT:rs9790189(OR = 1.01 (1.00-1.01);P = 9.1e-11)]
rs17775184	chr14:98647550	T	C	1.04 (1.03-1.06)	4.728e-08	chr14:98645610..98667928	[COGNITIVE:rs17698580(OR = 0.98 (0.97-0.98);P = 2.0e-09)]

## Sheet: Table S6
Expression Quantitative Triat Loci (eQTL) Findings
SNP	Position	Ref	Alt	OR (Combined)	P (Combined)	eQTL - gene(super tissue)
rs12658032	chr5:103904226	A	G	1.06 (1.04-1.07)	1.541e-16
rs4593766	chr1:73773043	T	C	1.04 (1.03-1.06)	4.948e-12	RP4-598G3.1(testis)
rs61867322	chr10:106647839	A	G	0.95 (0.93-0.96)	6.408e-10	SORCS3(adrenal)
rs2509805	chr11:57650796	T	C	1.04 (1.03-1.06)	6.436e-10	AP000662.4(thyroid) CLP1(blood) MED19(adipose cardiovascular gut liver lung muscle nerve pancreas skin thyroid) SLC43A1(adrenal) TIMM10(adipose cardiovascular gut muscle nerve pancreas skin thyroid) YPEL4(lung) ZDHHC5(cardiovascular lung muscle nerve skin)
rs113901452	chr5:44816452	A	G	1.08 (1.06-1.11)	8.135e-10
rs1371048	chr2:145753166	T	G	0.95 (0.94-0.97)	2.284e-09
rs8084351	chr18:50726559	A	G	1.04 (1.02-1.05)	2.391e-09	DCC(brain)
rs139161896	chr12:89802804	A	G	1.11 (1.08-1.15)	3.223e-09
rs2029591	chr3:49646981	T	C	1.05 (1.03-1.07)	5.868e-09	ACTBP13(skin) AMT(adipose blood brain breast cardiovascular gut lung muscle nerve pancreas pituitary prostate skin spleen testis thyroid vagina) CCDC36(cardiovascular) CDHR4(skin) DALRD3(gut skin) FAM212A(brain gut muscle skin) GMPPB(adipose cardiovascular gut muscle nerve pancreas prostate skin thyroid) GPX1(brain cardiovascular gut) HYAL3(blood cardiovascular gut nerve skin) KLHDC8B(nerve skin …
rs2433018	chr15:47677596	A	G	0.95 (0.94-0.97)	1.06e-08	SEMA6D(skin)
rs12226775	chr11:49179289	T	C	1.06 (1.04-1.08)	1.82e-08	FOLH1(cardiovascular lung nerve salivary skin spleen) RP11-227P3.1(testis) RP11-347H15.5(testis)
rs71639293	chr5:92995013	A	G	1.05 (1.03-1.06)	2.565e-08
rs16827974	chr3:117837222	A	G	1.04 (1.03-1.06)	3.101e-08	LSAMP(adrenal) RP11-384F7.2(adrenal)
rs17775184	chr14:98647550	T	C	1.04 (1.03-1.06)	4.728e-08	RP11-61O1.1(testis)

## Sheet: Table S7
Expression Quantitative Triat Loci (eQTL) Findings - Specific Tissues
SNP	Position	Ref	Alt	OR (Combined)	P (Combined)	eQTL (gene[tissue; SNP (beta(se);p; R2 with index)]	Brain eQTL
rs2029591	chr3:49646981	T	C	1.05 (1.03-1.07)	5.868e-09	AMT [brain_anterior_cingulate_cortex_ba24; rs11130211 (0.360 (0.07); p = 5.85e-06; R2 = 1.00)]	YES
rs2029591	chr3:49646981	T	C	1.05 (1.03-1.07)	5.868e-09	AMT [brain_caudate_basal_ganglia; rs12637313 (0.512 (0.08); p = 3.86e-09; R2 = 1.00)]	YES
rs2029591	chr3:49646981	T	C	1.05 (1.03-1.07)	5.868e-09	AMT [brain_cerebellar_hemisphere; rs12637313 (0.444 (0.08); p = 2.16e-06; R2 = 1.00)]	YES
rs2029591	chr3:49646981	T	C	1.05 (1.03-1.07)	5.868e-09	AMT [brain_cerebellum; rs34890793 (0.606 (0.07); p = 2.94e-12; R2 = 0.99)]	YES
rs2029591	chr3:49646981	T	C	1.05 (1.03-1.07)	5.868e-09	AMT [brain_cortex; rs62260663 (-0.49 (0.08); p = 1.86e-08; R2 = 0.86)]	YES
rs2029591	chr3:49646981	T	C	1.05 (1.03-1.07)	5.868e-09	AMT [brain_frontal_cortex_ba9; rs7629322 (0.466 (0.07); p = 1.83e-08; R2 = 0.99)]	YES
rs2029591	chr3:49646981	T	C	1.05 (1.03-1.07)	5.868e-09	FAM212A [brain_cerebellum; rs6809879 (0.456 (0.08); p = 1.28e-07; R2 = 0.81)]	YES
rs2029591	chr3:49646981	T	C	1.05 (1.03-1.07)	5.868e-09	GPX1 [brain_caudate_basal_ganglia; rs62262675 (0.263 (0.05); p = 4.71e-06; R2 = 0.81)]	YES
rs2029591	chr3:49646981	T	C	1.05 (1.03-1.07)	5.868e-09	GPX1 [brain_cerebellum; rs11721148 (-0.38 (0.06); p = 1.16e-07; R2 = 1.00)]	YES
rs2029591	chr3:49646981	T	C	1.05 (1.03-1.07)	5.868e-09	GPX1 [brain_cortex; rs11720705 (-0.41 (0.07); p = 3.65e-08; R2 = 0.86)]	YES
rs2029591	chr3:49646981	T	C	1.05 (1.03-1.07)	5.868e-09	GPX1 [brain_frontal_cortex_ba9; rs7629322 (-0.40 (0.07); p = 9.89e-07; R2 = 0.99)]	YES
rs2029591	chr3:49646981	T	C	1.05 (1.03-1.07)	5.868e-09	NCKIPSD [brain_cerebellar_hemisphere; rs12637313 (0.426 (0.08); p = 3.98e-06; R2 = 1.00)]	YES
rs2029591	chr3:49646981	T	C	1.05 (1.03-1.07)	5.868e-09	RNF123 [brain_cerebellum; rs9824435 (-0.35 (0.05); p = 4.35e-10; R2 = 0.86)]	YES
rs8084351	chr18:50726559	A	G	1.04 (1.02-1.05)	2.391e-09	DCC [brain_cerebellum; rs8084351 (-0.38 (0.08); p = 4.60e-06; R2 = 1.00)]	YES
rs12226775	chr11:49179289	T	C	1.06 (1.04-1.08)	1.82e-08	FOLH1 [artery_aorta; rs10839232 (0.465 (0.09); p = 5.09e-06; R2 = 0.98)]
rs12226775	chr11:49179289	T	C	1.06 (1.04-1.08)	1.82e-08	FOLH1 [heart_atrial_appendage; rs34645712 (0.499 (0.09); p = 1.43e-07; R2 = 0.80)]
rs12226775	chr11:49179289	T	C	1.06 (1.04-1.08)	1.82e-08	FOLH1 [lung; rs11039850 (0.313 (0.06); p = 1.03e-06; R2 = 0.91)]
rs12226775	chr11:49179289	T	C	1.06 (1.04-1.08)	1.82e-08	FOLH1 [minor_salivary_gland; rs142865480 (0.376 (0.07); p = 9.37e-06; R2 = 0.95)]
rs12226775	chr11:49179289	T	C	1.06 (1.04-1.08)	1.82e-08	FOLH1 [nerve_tibial; rs11530397 (0.212 (0.03); p = 2.93e-08; R2 = 0.92)]
rs12226775	chr11:49179289	T	C	1.06 (1.04-1.08)	1.82e-08	FOLH1 [skin_not_sun_exposed_suprapubic; rs16906158 (0.534 (0.07); p = 1.77e-11; R2 = 1.00)]
rs12226775	chr11:49179289	T	C	1.06 (1.04-1.08)	1.82e-08	FOLH1 [skin_sun_exposed_lower_leg; rs75781920 (0.420 (0.07); p = 1.61e-08; R2 = 0.93)]
rs12226775	chr11:49179289	T	C	1.06 (1.04-1.08)	1.82e-08	FOLH1 [spleen; rs12226775 (0.790 (0.14); p = 5.75e-07; R2 = 1.00)]
rs12226775	chr11:49179289	T	C	1.06 (1.04-1.08)	1.82e-08	RP11-227P3.1 [testis; rs11040318 (0.854 (0.12); p = 2.08e-10; R2 = 0.95)]
rs12226775	chr11:49179289	T	C	1.06 (1.04-1.08)	1.82e-08	RP11-347H15.5 [testis; rs76002284 (0.329 (0.05); p = 5.44e-08; R2 = 0.96)]
rs16827974	chr3:117837222	A	G	1.04 (1.03-1.06)	3.101e-08	LSAMP [adrenal_gland; rs73187934 (-0.59 (0.09); p = 9.38e-09; R2 = 0.97)]
rs16827974	chr3:117837222	A	G	1.04 (1.03-1.06)	3.101e-08	RP11-384F7.2 [adrenal_gland; rs73180985 (-0.60 (0.10); p = 1.45e-07; R2 = 0.96)]
rs17775184	chr14:98647550	T	C	1.04 (1.03-1.06)	4.728e-08	RP11-61O1.1 [testis; rs77653640 (0.582 (0.10); p = 1.53e-07; R2 = 0.83)]
rs2029591	chr3:49646981	T	C	1.05 (1.03-1.07)	5.868e-09	ACTBP13 [skin_not_sun_exposed_suprapubic; rs62262675 (-0.30 (0.06); p = 2.74e-06; R2 = 0.81)]
rs2029591	chr3:49646981	T	C	1.05 (1.03-1.07)	5.868e-09	ACTBP13 [skin_sun_exposed_lower_leg; rs62262675 (-0.31 (0.05); p = 1.09e-08; R2 = 0.81)]
rs2029591	chr3:49646981	T	C	1.05 (1.03-1.07)	5.868e-09	AMT [adipose_subcutaneous; rs6797299 (0.363 (0.03); p = 1.51e-25; R2 = 0.98)]
rs2029591	chr3:49646981	T	C	1.05 (1.03-1.07)	5.868e-09	AMT [adipose_visceral_omentum; rs6446284 (0.350 (0.03); p = 5.67e-24; R2 = 0.99)]
rs2029591	chr3:49646981	T	C	1.05 (1.03-1.07)	5.868e-09	AMT [artery_aorta; rs1532204 (0.416 (0.04); p = 5.80e-19; R2 = 0.99)]
rs2029591	chr3:49646981	T	C	1.05 (1.03-1.07)	5.868e-09	AMT [artery_coronary; rs11720705 (0.346 (0.03); p = 1.51e-15; R2 = 0.86)]
rs2029591	chr3:49646981	T	C	1.05 (1.03-1.07)	5.868e-09	AMT [artery_tibial; rs6797299 (0.367 (0.03); p = 7.21e-28; R2 = 0.98)]
rs2029591	chr3:49646981	T	C	1.05 (1.03-1.07)	5.868e-09	AMT [breast_mammary_tissue; rs1532204 (0.257 (0.03); p = 2.62e-12; R2 = 0.99)]
rs2029591	chr3:49646981	T	C	1.05 (1.03-1.07)	5.868e-09	AMT [cells_transformed_fibroblasts; rs7629322 (0.319 (0.02); p = 2.05e-23; R2 = 0.99)]
rs2029591	chr3:49646981	T	C	1.05 (1.03-1.07)	5.868e-09	AMT [colon_sigmoid; rs11130211 (0.393 (0.05); p = 5.88e-12; R2 = 1.00)]
rs2029591	chr3:49646981	T	C	1.05 (1.03-1.07)	5.868e-09	AMT [colon_transverse; rs1996663 (-0.40 (0.04); p = 1.07e-14; R2 = 0.85)]
rs2029591	chr3:49646981	T	C	1.05 (1.03-1.07)	5.868e-09	AMT [esophagus_gastroesophageal_junction; rs12637313 (0.254 (0.04); p = 3.91e-09; R2 = 1.00)]
rs2029591	chr3:49646981	T	C	1.05 (1.03-1.07)	5.868e-09	AMT [esophagus_mucosa; rs6797299 (0.364 (0.02); p = 4.00e-30; R2 = 0.98)]
rs2029591	chr3:49646981	T	C	1.05 (1.03-1.07)	5.868e-09	AMT [esophagus_muscularis; rs11130208 (0.270 (0.02); p = 3.50e-20; R2 = 0.99)]
rs2029591	chr3:49646981	T	C	1.05 (1.03-1.07)	5.868e-09	AMT [heart_atrial_appendage; rs11130208 (0.223 (0.04); p = 1.22e-07; R2 = 0.99)]
rs2029591	chr3:49646981	T	C	1.05 (1.03-1.07)	5.868e-09	AMT [lung; rs1532204 (0.379 (0.03); p = 1.28e-29; R2 = 0.99)]
rs2029591	chr3:49646981	T	C	1.05 (1.03-1.07)	5.868e-09	AMT [muscle_skeletal; rs1532204 (0.254 (0.02); p = 4.97e-22; R2 = 0.99)]
rs2029591	chr3:49646981	T	C	1.05 (1.03-1.07)	5.868e-09	AMT [nerve_tibial; rs9869120 (0.384 (0.02); p = 1.64e-30; R2 = 0.99)]
rs2029591	chr3:49646981	T	C	1.05 (1.03-1.07)	5.868e-09	AMT [pancreas; rs11130208 (0.223 (0.04); p = 1.37e-07; R2 = 0.99)]
rs2029591	chr3:49646981	T	C	1.05 (1.03-1.07)	5.868e-09	AMT [pituitary; rs34890793 (0.488 (0.06); p = 1.18e-10; R2 = 0.99)]
rs2029591	chr3:49646981	T	C	1.05 (1.03-1.07)	5.868e-09	AMT [prostate; rs1491983 (0.325 (0.06); p = 6.21e-07; R2 = 1.00)]
rs2029591	chr3:49646981	T	C	1.05 (1.03-1.07)	5.868e-09	AMT [skin_not_sun_exposed_suprapubic; rs6446284 (0.328 (0.03); p = 3.98e-16; R2 = 0.99)]
rs2029591	chr3:49646981	T	C	1.05 (1.03-1.07)	5.868e-09	AMT [skin_sun_exposed_lower_leg; rs1532204 (0.255 (0.03); p = 1.47e-14; R2 = 0.99)]
rs2029591	chr3:49646981	T	C	1.05 (1.03-1.07)	5.868e-09	AMT [spleen; rs11130208 (0.478 (0.06); p = 1.17e-11; R2 = 0.99)]
rs2029591	chr3:49646981	T	C	1.05 (1.03-1.07)	5.868e-09	AMT [stomach; rs6446285 (0.329 (0.05); p = 9.99e-10; R2 = 0.99)]
rs2029591	chr3:49646981	T	C	1.05 (1.03-1.07)	5.868e-09	AMT [testis; rs1532204 (0.496 (0.04); p = 1.49e-20; R2 = 0.99)]
rs2029591	chr3:49646981	T	C	1.05 (1.03-1.07)	5.868e-09	AMT [thyroid; rs6446284 (0.459 (0.02); p = 2.16e-41; R2 = 0.99)]
rs2029591	chr3:49646981	T	C	1.05 (1.03-1.07)	5.868e-09	AMT [vagina; rs55997059 (-0.25 (0.05); p = 4.79e-06; R2 = 0.84)]
rs2029591	chr3:49646981	T	C	1.05 (1.03-1.07)	5.868e-09	AMT [whole_blood; rs11130208 (0.409 (0.03); p = 1.09e-28; R2 = 0.99)]
rs2029591	chr3:49646981	T	C	1.05 (1.03-1.07)	5.868e-09	CCDC36 [artery_aorta; rs11130211 (0.542 (0.10); p = 1.28e-06; R2 = 1.00)]
rs2029591	chr3:49646981	T	C	1.05 (1.03-1.07)	5.868e-09	CCDC36 [artery_tibial; rs9869120 (0.584 (0.08); p = 3.42e-11; R2 = 0.99)]
rs2029591	chr3:49646981	T	C	1.05 (1.03-1.07)	5.868e-09	CCDC36 [heart_left_ventricle; rs6797299 (0.520 (0.10); p = 6.65e-07; R2 = 0.98)]
rs2029591	chr3:49646981	T	C	1.05 (1.03-1.07)	5.868e-09	CDHR4 [skin_not_sun_exposed_suprapubic; rs62262675 (0.305 (0.05); p = 4.52e-07; R2 = 0.81)]
rs2029591	chr3:49646981	T	C	1.05 (1.03-1.07)	5.868e-09	DALRD3 [cells_transformed_fibroblasts; rs34890793 (0.207 (0.03); p = 2.17e-08; R2 = 0.99)]
rs2029591	chr3:49646981	T	C	1.05 (1.03-1.07)	5.868e-09	DALRD3 [esophagus_muscularis; rs7649428 (-0.20 (0.04); p = 2.95e-06; R2 = 0.84)]
rs2029591	chr3:49646981	T	C	1.05 (1.03-1.07)	5.868e-09	FAM212A [cells_transformed_fibroblasts; rs77941694 (-0.21 (0.03); p = 2.90e-09; R2 = 0.84)]
rs2029591	chr3:49646981	T	C	1.05 (1.03-1.07)	5.868e-09	FAM212A [esophagus_mucosa; rs77941694 (0.272 (0.04); p = 1.66e-09; R2 = 0.84)]
rs2029591	chr3:49646981	T	C	1.05 (1.03-1.07)	5.868e-09	FAM212A [muscle_skeletal; rs6446286 (-0.23 (0.03); p = 1.84e-09; R2 = 0.86)]
rs2029591	chr3:49646981	T	C	1.05 (1.03-1.07)	5.868e-09	GMPPB [adipose_subcutaneous; rs77941694 (0.384 (0.06); p = 3.60e-08; R2 = 0.84)]
rs2029591	chr3:49646981	T	C	1.05 (1.03-1.07)	5.868e-09	GMPPB [artery_tibial; rs62262675 (0.363 (0.06); p = 2.84e-08; R2 = 0.81)]
rs2029591	chr3:49646981	T	C	1.05 (1.03-1.07)	5.868e-09	GMPPB [esophagus_gastroesophageal_junction; rs62262673 (0.489 (0.08); p = 1.55e-07; R2 = 0.81)]
rs2029591	chr3:49646981	T	C	1.05 (1.03-1.07)	5.868e-09	GMPPB [esophagus_muscularis; rs62262722 (0.541 (0.07); p = 4.26e-11; R2 = 0.81)]
rs2029591	chr3:49646981	T	C	1.05 (1.03-1.07)	5.868e-09	GMPPB [heart_atrial_appendage; rs62262675 (0.406 (0.07); p = 1.76e-07; R2 = 0.81)]
rs2029591	chr3:49646981	T	C	1.05 (1.03-1.07)	5.868e-09	GMPPB [heart_left_ventricle; rs59357103 (0.393 (0.07); p = 3.65e-07; R2 = 0.81)]
rs2029591	chr3:49646981	T	C	1.05 (1.03-1.07)	5.868e-09	GMPPB [muscle_skeletal; rs62262722 (0.406 (0.06); p = 1.82e-09; R2 = 0.81)]
rs2029591	chr3:49646981	T	C	1.05 (1.03-1.07)	5.868e-09	GMPPB [nerve_tibial; rs62262673 (0.480 (0.06); p = 9.98e-14; R2 = 0.81)]
rs2029591	chr3:49646981	T	C	1.05 (1.03-1.07)	5.868e-09	GMPPB [pancreas; rs62262673 (0.349 (0.07); p = 4.35e-06; R2 = 0.81)]
rs2029591	chr3:49646981	T	C	1.05 (1.03-1.07)	5.868e-09	GMPPB [prostate; rs1799844 (0.512 (0.09); p = 2.78e-07; R2 = 0.84)]
rs2029591	chr3:49646981	T	C	1.05 (1.03-1.07)	5.868e-09	GMPPB [skin_not_sun_exposed_suprapubic; rs1352889 (-0.40 (0.07); p = 1.67e-07; R2 = 0.86)]
rs2029591	chr3:49646981	T	C	1.05 (1.03-1.07)	5.868e-09	GMPPB [skin_sun_exposed_lower_leg; rs62262672 (0.358 (0.06); p = 2.09e-07; R2 = 0.86)]
rs2029591	chr3:49646981	T	C	1.05 (1.03-1.07)	5.868e-09	GMPPB [stomach; rs62262722 (0.344 (0.06); p = 9.53e-08; R2 = 0.81)]
rs2029591	chr3:49646981	T	C	1.05 (1.03-1.07)	5.868e-09	GMPPB [thyroid; rs9869256 (-0.28 (0.04); p = 2.35e-09; R2 = 0.99)]
rs2029591	chr3:49646981	T	C	1.05 (1.03-1.07)	5.868e-09	GPX1 [artery_aorta; rs62260663 (0.133 (0.02); p = 9.74e-06; R2 = 0.86)]
rs2029591	chr3:49646981	T	C	1.05 (1.03-1.07)	5.868e-09	GPX1 [esophagus_mucosa; rs62262672 (0.210 (0.04); p = 8.65e-06; R2 = 0.86)]
rs2029591	chr3:49646981	T	C	1.05 (1.03-1.07)	5.868e-09	HYAL3 [cells_transformed_fibroblasts; rs62262722 (-0.35 (0.06); p = 6.83e-07; R2 = 0.81)]
rs2029591	chr3:49646981	T	C	1.05 (1.03-1.07)	5.868e-09	HYAL3 [esophagus_muscularis; rs59357103 (-0.35 (0.07); p = 3.87e-06; R2 = 0.81)]
rs2029591	chr3:49646981	T	C	1.05 (1.03-1.07)	5.868e-09	HYAL3 [heart_atrial_appendage; rs7620848 (-0.37 (0.07); p = 2.26e-06; R2 = 0.84)]
rs2029591	chr3:49646981	T	C	1.05 (1.03-1.07)	5.868e-09	HYAL3 [nerve_tibial; rs62262722 (-0.32 (0.06); p = 1.29e-06; R2 = 0.81)]
rs2029591	chr3:49646981	T	C	1.05 (1.03-1.07)	5.868e-09	HYAL3 [whole_blood; rs59357103 (-0.25 (0.04); p = 2.73e-07; R2 = 0.81)]
rs2029591	chr3:49646981	T	C	1.05 (1.03-1.07)	5.868e-09	KLHDC8B [cells_transformed_fibroblasts; rs6797299 (-0.32 (0.05); p = 1.28e-07; R2 = 0.98)]
rs2029591	chr3:49646981	T	C	1.05 (1.03-1.07)	5.868e-09	KLHDC8B [nerve_tibial; rs6446284 (-0.19 (0.03); p = 9.45e-08; R2 = 0.99)]
rs2029591	chr3:49646981	T	C	1.05 (1.03-1.07)	5.868e-09	KLHDC8B [skin_not_sun_exposed_suprapubic; rs77941694 (0.202 (0.04); p = 1.80e-06; R2 = 0.84)]
rs2029591	chr3:49646981	T	C	1.05 (1.03-1.07)	5.868e-09	KLHDC8B [skin_sun_exposed_lower_leg; rs6797299 (-0.25 (0.03); p = 4.46e-10; R2 = 0.98)]
rs2029591	chr3:49646981	T	C	1.05 (1.03-1.07)	5.868e-09	KLHDC8B [thyroid; rs6446285 (-0.21 (0.04); p = 5.79e-07; R2 = 0.99)]
rs2029591	chr3:49646981	T	C	1.05 (1.03-1.07)	5.868e-09	NCKIPSD [artery_aorta; rs34890793 (0.242 (0.04); p = 2.66e-07; R2 = 0.99)]
rs2029591	chr3:49646981	T	C	1.05 (1.03-1.07)	5.868e-09	NCKIPSD [cells_transformed_fibroblasts; rs7629322 (0.412 (0.06); p = 1.69e-09; R2 = 0.99)]
rs2029591	chr3:49646981	T	C	1.05 (1.03-1.07)	5.868e-09	NCKIPSD [esophagus_mucosa; rs34890793 (0.280 (0.05); p = 7.03e-07; R2 = 0.99)]
rs2029591	chr3:49646981	T	C	1.05 (1.03-1.07)	5.868e-09	NCKIPSD [nerve_tibial; rs1463728 (0.255 (0.04); p = 6.02e-08; R2 = 0.99)]
rs2029591	chr3:49646981	T	C	1.05 (1.03-1.07)	5.868e-09	NCKIPSD [testis; rs34890793 (0.203 (0.03); p = 5.64e-07; R2 = 0.99)]
rs2029591	chr3:49646981	T	C	1.05 (1.03-1.07)	5.868e-09	NCKIPSD [thyroid; rs6446284 (0.345 (0.05); p = 3.82e-09; R2 = 0.99)]
rs2029591	chr3:49646981	T	C	1.05 (1.03-1.07)	5.868e-09	NICN1 [adipose_subcutaneous; rs6446284 (0.222 (0.03); p = 1.98e-08; R2 = 0.99)]
rs2029591	chr3:49646981	T	C	1.05 (1.03-1.07)	5.868e-09	NICN1 [adipose_visceral_omentum; rs6446284 (0.298 (0.04); p = 6.93e-11; R2 = 0.99)]
rs2029591	chr3:49646981	T	C	1.05 (1.03-1.07)	5.868e-09	NICN1 [artery_aorta; rs11130208 (0.295 (0.04); p = 9.95e-11; R2 = 0.99)]
rs2029591	chr3:49646981	T	C	1.05 (1.03-1.07)	5.868e-09	NICN1 [artery_coronary; rs62262672 (-0.24 (0.04); p = 3.39e-07; R2 = 0.86)]
rs2029591	chr3:49646981	T	C	1.05 (1.03-1.07)	5.868e-09	NICN1 [artery_tibial; rs1996663 (-0.18 (0.03); p = 4.01e-07; R2 = 0.85)]
rs2029591	chr3:49646981	T	C	1.05 (1.03-1.07)	5.868e-09	NICN1 [breast_mammary_tissue; rs7629322 (0.171 (0.03); p = 9.37e-06; R2 = 0.99)]
rs2029591	chr3:49646981	T	C	1.05 (1.03-1.07)	5.868e-09	NICN1 [colon_sigmoid; rs6790568 (-0.25 (0.05); p = 6.08e-06; R2 = 0.81)]
rs2029591	chr3:49646981	T	C	1.05 (1.03-1.07)	5.868e-09	NICN1 [esophagus_muscularis; rs1532204 (0.210 (0.03); p = 2.14e-08; R2 = 0.99)]
rs2029591	chr3:49646981	T	C	1.05 (1.03-1.07)	5.868e-09	NICN1 [lung; rs6446286 (0.253 (0.03); p = 2.28e-12; R2 = 0.86)]
rs2029591	chr3:49646981	T	C	1.05 (1.03-1.07)	5.868e-09	NICN1 [muscle_skeletal; rs34890793 (0.170 (0.03); p = 4.95e-07; R2 = 0.99)]
rs2029591	chr3:49646981	T	C	1.05 (1.03-1.07)	5.868e-09	NICN1 [nerve_tibial; rs11130208 (0.259 (0.03); p = 9.80e-14; R2 = 0.99)]
rs2029591	chr3:49646981	T	C	1.05 (1.03-1.07)	5.868e-09	NICN1 [pancreas; rs9869120 (0.299 (0.05); p = 1.16e-06; R2 = 0.99)]
rs2029591	chr3:49646981	T	C	1.05 (1.03-1.07)	5.868e-09	NICN1 [pituitary; rs9870755 (-0.38 (0.06); p = 1.78e-07; R2 = 0.84)]
rs2029591	chr3:49646981	T	C	1.05 (1.03-1.07)	5.868e-09	NICN1 [skin_sun_exposed_lower_leg; rs9869256 (0.178 (0.03); p = 5.17e-06; R2 = 0.99)]
rs2029591	chr3:49646981	T	C	1.05 (1.03-1.07)	5.868e-09	NICN1 [thyroid; rs61557789 (-0.43 (0.03); p = 6.99e-28; R2 = 0.84)]
rs2029591	chr3:49646981	T	C	1.05 (1.03-1.07)	5.868e-09	P4HTM [nerve_tibial; rs1491983 (0.199 (0.04); p = 2.32e-06; R2 = 1.00)]
rs2029591	chr3:49646981	T	C	1.05 (1.03-1.07)	5.868e-09	P4HTM [pituitary; rs12637313 (0.293 (0.05); p = 2.93e-07; R2 = 1.00)]
rs2029591	chr3:49646981	T	C	1.05 (1.03-1.07)	5.868e-09	QRICH1 [colon_transverse; rs1491983 (-0.29 (0.05); p = 1.05e-07; R2 = 1.00)]
rs2029591	chr3:49646981	T	C	1.05 (1.03-1.07)	5.868e-09	QRICH1 [esophagus_muscularis; rs9824435 (-0.17 (0.03); p = 9.22e-06; R2 = 0.86)]
rs2029591	chr3:49646981	T	C	1.05 (1.03-1.07)	5.868e-09	QRICH1 [nerve_tibial; rs6446285 (-0.22 (0.03); p = 8.75e-09; R2 = 0.99)]
rs2029591	chr3:49646981	T	C	1.05 (1.03-1.07)	5.868e-09	QRICH1 [skin_sun_exposed_lower_leg; rs62262675 (0.150 (0.03); p = 2.08e-06; R2 = 0.81)]
rs2029591	chr3:49646981	T	C	1.05 (1.03-1.07)	5.868e-09	QRICH1 [testis; rs6790568 (0.308 (0.05); p = 4.34e-07; R2 = 0.81)]
rs2029591	chr3:49646981	T	C	1.05 (1.03-1.07)	5.868e-09	RBM6 [adipose_subcutaneous; rs62262675 (-0.31 (0.04); p = 1.91e-10; R2 = 0.81)]
rs2029591	chr3:49646981	T	C	1.05 (1.03-1.07)	5.868e-09	RBM6 [adipose_visceral_omentum; rs77941694 (-0.27 (0.04); p = 6.31e-09; R2 = 0.84)]
rs2029591	chr3:49646981	T	C	1.05 (1.03-1.07)	5.868e-09	RBM6 [artery_aorta; rs1799844 (-0.29 (0.05); p = 1.98e-08; R2 = 0.84)]
rs2029591	chr3:49646981	T	C	1.05 (1.03-1.07)	5.868e-09	RBM6 [artery_coronary; rs62262722 (-0.35 (0.06); p = 1.53e-06; R2 = 0.81)]
rs2029591	chr3:49646981	T	C	1.05 (1.03-1.07)	5.868e-09	RBM6 [artery_tibial; rs62262722 (-0.25 (0.04); p = 1.18e-08; R2 = 0.81)]
rs2029591	chr3:49646981	T	C	1.05 (1.03-1.07)	5.868e-09	RBM6 [cells_transformed_fibroblasts; rs148383796 (-0.22 (0.04); p = 5.92e-06; R2 = 0.83)]
rs2029591	chr3:49646981	T	C	1.05 (1.03-1.07)	5.868e-09	RBM6 [colon_transverse; rs77941694 (-0.39 (0.05); p = 1.61e-10; R2 = 0.84)]
rs2029591	chr3:49646981	T	C	1.05 (1.03-1.07)	5.868e-09	RBM6 [esophagus_gastroesophageal_junction; rs62262722 (-0.34 (0.05); p = 2.48e-09; R2 = 0.81)]
rs2029591	chr3:49646981	T	C	1.05 (1.03-1.07)	5.868e-09	RBM6 [esophagus_mucosa; rs62262675 (-0.28 (0.03); p = 2.41e-13; R2 = 0.81)]
rs2029591	chr3:49646981	T	C	1.05 (1.03-1.07)	5.868e-09	RBM6 [esophagus_muscularis; rs62262722 (-0.34 (0.04); p = 6.11e-13; R2 = 0.81)]
rs2029591	chr3:49646981	T	C	1.05 (1.03-1.07)	5.868e-09	RBM6 [heart_atrial_appendage; rs77941694 (-0.31 (0.04); p = 1.20e-10; R2 = 0.84)]
rs2029591	chr3:49646981	T	C	1.05 (1.03-1.07)	5.868e-09	RBM6 [heart_left_ventricle; rs4855882 (0.309 (0.04); p = 1.70e-10; R2 = 0.86)]
rs2029591	chr3:49646981	T	C	1.05 (1.03-1.07)	5.868e-09	RBM6 [lung; rs62262722 (-0.29 (0.03); p = 1.92e-15; R2 = 0.81)]
rs2029591	chr3:49646981	T	C	1.05 (1.03-1.07)	5.868e-09	RBM6 [muscle_skeletal; rs62262722 (-0.20 (0.04); p = 1.06e-06; R2 = 0.81)]
rs2029591	chr3:49646981	T	C	1.05 (1.03-1.07)	5.868e-09	RBM6 [nerve_tibial; rs62262675 (-0.23 (0.03); p = 5.54e-09; R2 = 0.81)]
rs2029591	chr3:49646981	T	C	1.05 (1.03-1.07)	5.868e-09	RBM6 [pancreas; rs62262722 (-0.35 (0.06); p = 4.03e-07; R2 = 0.81)]
rs2029591	chr3:49646981	T	C	1.05 (1.03-1.07)	5.868e-09	RBM6 [prostate; rs62262675 (-0.48 (0.09); p = 4.23e-07; R2 = 0.81)]
rs2029591	chr3:49646981	T	C	1.05 (1.03-1.07)	5.868e-09	RBM6 [skin_not_sun_exposed_suprapubic; rs62262722 (-0.24 (0.04); p = 3.59e-09; R2 = 0.81)]
rs2029591	chr3:49646981	T	C	1.05 (1.03-1.07)	5.868e-09	RBM6 [skin_sun_exposed_lower_leg; rs62262675 (-0.26 (0.03); p = 1.98e-11; R2 = 0.81)]
rs2029591	chr3:49646981	T	C	1.05 (1.03-1.07)	5.868e-09	RBM6 [spleen; rs62262722 (-0.50 (0.09); p = 1.27e-06; R2 = 0.81)]
rs2029591	chr3:49646981	T	C	1.05 (1.03-1.07)	5.868e-09	RBM6 [stomach; rs77941694 (-0.34 (0.07); p = 1.79e-06; R2 = 0.84)]
rs2029591	chr3:49646981	T	C	1.05 (1.03-1.07)	5.868e-09	RBM6 [testis; rs77941694 (-0.25 (0.04); p = 4.35e-07; R2 = 0.84)]
rs2029591	chr3:49646981	T	C	1.05 (1.03-1.07)	5.868e-09	RBM6 [thyroid; rs62262722 (-0.27 (0.04); p = 7.10e-11; R2 = 0.81)]
rs2029591	chr3:49646981	T	C	1.05 (1.03-1.07)	5.868e-09	RBM6 [whole_blood; rs62262675 (-0.32 (0.04); p = 8.53e-11; R2 = 0.81)]
rs2029591	chr3:49646981	T	C	1.05 (1.03-1.07)	5.868e-09	RHOA [muscle_skeletal; rs9869256 (-0.22 (0.03); p = 5.92e-10; R2 = 0.99)]
rs2029591	chr3:49646981	T	C	1.05 (1.03-1.07)	5.868e-09	RNF123 [adipose_subcutaneous; rs6804970 (0.381 (0.03); p = 1.07e-19; R2 = 0.84)]
rs2029591	chr3:49646981	T	C	1.05 (1.03-1.07)	5.868e-09	RNF123 [adipose_visceral_omentum; rs28535523 (0.274 (0.04); p = 1.03e-10; R2 = 0.84)]
rs2029591	chr3:49646981	T	C	1.05 (1.03-1.07)	5.868e-09	RNF123 [artery_tibial; rs9870755 (0.250 (0.03); p = 4.73e-11; R2 = 0.84)]
rs2029591	chr3:49646981	T	C	1.05 (1.03-1.07)	5.868e-09	RNF123 [breast_mammary_tissue; rs35129566 (0.331 (0.05); p = 1.66e-09; R2 = 0.86)]
rs2029591	chr3:49646981	T	C	1.05 (1.03-1.07)	5.868e-09	RNF123 [colon_sigmoid; rs1491983 (-0.32 (0.04); p = 3.04e-12; R2 = 1.00)]
rs2029591	chr3:49646981	T	C	1.05 (1.03-1.07)	5.868e-09	RNF123 [colon_transverse; rs2329021 (-0.29 (0.04); p = 1.24e-10; R2 = 0.86)]
rs2029591	chr3:49646981	T	C	1.05 (1.03-1.07)	5.868e-09	RNF123 [esophagus_gastroesophageal_junction; rs7629322 (-0.25 (0.05); p = 1.06e-06; R2 = 0.99)]
rs2029591	chr3:49646981	T	C	1.05 (1.03-1.07)	5.868e-09	RNF123 [esophagus_muscularis; rs2329021 (-0.23 (0.03); p = 8.79e-10; R2 = 0.86)]
rs2029591	chr3:49646981	T	C	1.05 (1.03-1.07)	5.868e-09	RNF123 [lung; rs62260663 (0.274 (0.03); p = 1.52e-13; R2 = 0.86)]
rs2029591	chr3:49646981	T	C	1.05 (1.03-1.07)	5.868e-09	RNF123 [nerve_tibial; rs6804970 (0.379 (0.04); p = 1.32e-13; R2 = 0.84)]
rs2029591	chr3:49646981	T	C	1.05 (1.03-1.07)	5.868e-09	RNF123 [skin_not_sun_exposed_suprapubic; rs7637711 (0.205 (0.03); p = 5.75e-08; R2 = 0.86)]
rs2029591	chr3:49646981	T	C	1.05 (1.03-1.07)	5.868e-09	RNF123 [thyroid; rs11720705 (-0.22 (0.03); p = 4.66e-08; R2 = 0.86)]
rs2029591	chr3:49646981	T	C	1.05 (1.03-1.07)	5.868e-09	UBA7 [colon_transverse; rs6809879 (-0.31 (0.05); p = 4.74e-09; R2 = 0.81)]
rs2029591	chr3:49646981	T	C	1.05 (1.03-1.07)	5.868e-09	UBA7 [esophagus_mucosa; rs62260723 (-0.22 (0.03); p = 4.07e-11; R2 = 0.86)]
rs2029591	chr3:49646981	T	C	1.05 (1.03-1.07)	5.868e-09	UBA7 [pancreas; rs62260720 (-0.29 (0.06); p = 3.62e-06; R2 = 0.86)]
rs2029591	chr3:49646981	T	C	1.05 (1.03-1.07)	5.868e-09	UBA7 [skin_not_sun_exposed_suprapubic; rs7620848 (-0.20 (0.04); p = 6.34e-07; R2 = 0.84)]
rs2029591	chr3:49646981	T	C	1.05 (1.03-1.07)	5.868e-09	UBA7 [skin_sun_exposed_lower_leg; rs7620848 (-0.14 (0.02); p = 5.61e-07; R2 = 0.84)]
rs2029591	chr3:49646981	T	C	1.05 (1.03-1.07)	5.868e-09	UBA7 [whole_blood; rs55997059 (-0.15 (0.03); p = 1.15e-06; R2 = 0.84)]
rs2029591	chr3:49646981	T	C	1.05 (1.03-1.07)	5.868e-09	WDR6 [adipose_subcutaneous; rs34890793 (-0.29 (0.05); p = 2.14e-07; R2 = 0.99)]
rs2029591	chr3:49646981	T	C	1.05 (1.03-1.07)	5.868e-09	WDR6 [adipose_visceral_omentum; rs34890793 (-0.22 (0.04); p = 6.92e-07; R2 = 0.99)]
rs2029591	chr3:49646981	T	C	1.05 (1.03-1.07)	5.868e-09	WDR6 [cells_transformed_fibroblasts; rs34890793 (-0.48 (0.06); p = 2.23e-13; R2 = 0.99)]
rs2029591	chr3:49646981	T	C	1.05 (1.03-1.07)	5.868e-09	WDR6 [lung; rs34890793 (-0.21 (0.04); p = 2.69e-06; R2 = 0.99)]
rs2029591	chr3:49646981	T	C	1.05 (1.03-1.07)	5.868e-09	WDR6 [muscle_skeletal; rs34890793 (-0.21 (0.04); p = 1.27e-07; R2 = 0.99)]
rs2029591	chr3:49646981	T	C	1.05 (1.03-1.07)	5.868e-09	WDR6 [nerve_tibial; rs34890793 (-0.24 (0.04); p = 8.58e-09; R2 = 0.99)]
rs2029591	chr3:49646981	T	C	1.05 (1.03-1.07)	5.868e-09	WDR6 [whole_blood; rs34890793 (-0.19 (0.03); p = 2.37e-07; R2 = 0.99)]
rs2433018	chr15:47677596	A	G	0.95 (0.94-0.97)	1.06e-08	SEMA6D [cells_transformed_fibroblasts; rs419055 (0.332 (0.05); p = 3.56e-08; R2 = 1.00)]
rs2509805	chr11:57650796	T	C	1.04 (1.03-1.06)	6.436e-10	AP000662.4 [thyroid; rs488769 (-0.37 (0.05); p = 5.54e-11; R2 = 0.85)]
rs2509805	chr11:57650796	T	C	1.04 (1.03-1.06)	6.436e-10	CLP1 [whole_blood; rs488769 (0.136 (0.02); p = 1.32e-07; R2 = 0.85)]
rs2509805	chr11:57650796	T	C	1.04 (1.03-1.06)	6.436e-10	MED19 [adipose_subcutaneous; rs2926656 (-0.30 (0.04); p = 6.34e-10; R2 = 0.91)]
rs2509805	chr11:57650796	T	C	1.04 (1.03-1.06)	6.436e-10	MED19 [artery_tibial; rs527528 (-0.22 (0.04); p = 4.61e-07; R2 = 0.87)]
rs2509805	chr11:57650796	T	C	1.04 (1.03-1.06)	6.436e-10	MED19 [esophagus_gastroesophageal_junction; rs527528 (-0.35 (0.07); p = 3.92e-06; R2 = 0.87)]
rs2509805	chr11:57650796	T	C	1.04 (1.03-1.06)	6.436e-10	MED19 [esophagus_mucosa; rs576859 (-0.36 (0.04); p = 1.74e-13; R2 = 0.90)]
rs2509805	chr11:57650796	T	C	1.04 (1.03-1.06)	6.436e-10	MED19 [esophagus_muscularis; rs527528 (-0.29 (0.05); p = 4.67e-08; R2 = 0.87)]
rs2509805	chr11:57650796	T	C	1.04 (1.03-1.06)	6.436e-10	MED19 [heart_atrial_appendage; rs488769 (-0.38 (0.05); p = 3.82e-12; R2 = 0.85)]
rs2509805	chr11:57650796	T	C	1.04 (1.03-1.06)	6.436e-10	MED19 [heart_left_ventricle; rs527528 (-0.30 (0.05); p = 3.98e-07; R2 = 0.87)]
rs2509805	chr11:57650796	T	C	1.04 (1.03-1.06)	6.436e-10	MED19 [liver; rs11229116 (-0.46 (0.07); p = 6.64e-09; R2 = 0.93)]
rs2509805	chr11:57650796	T	C	1.04 (1.03-1.06)	6.436e-10	MED19 [lung; rs10896636 (-0.18 (0.03); p = 4.91e-08; R2 = 0.86)]
rs2509805	chr11:57650796	T	C	1.04 (1.03-1.06)	6.436e-10	MED19 [muscle_skeletal; rs9420 (0.231 (0.03); p = 2.10e-10; R2 = 0.85)]
rs2509805	chr11:57650796	T	C	1.04 (1.03-1.06)	6.436e-10	MED19 [nerve_tibial; rs10896636 (-0.21 (0.04); p = 3.58e-06; R2 = 0.86)]
rs2509805	chr11:57650796	T	C	1.04 (1.03-1.06)	6.436e-10	MED19 [pancreas; rs7949841 (-0.37 (0.07); p = 1.16e-06; R2 = 0.92)]
rs2509805	chr11:57650796	T	C	1.04 (1.03-1.06)	6.436e-10	MED19 [skin_not_sun_exposed_suprapubic; rs10896636 (-0.42 (0.04); p = 7.47e-19; R2 = 0.86)]
rs2509805	chr11:57650796	T	C	1.04 (1.03-1.06)	6.436e-10	MED19 [skin_sun_exposed_lower_leg; rs576859 (-0.33 (0.03); p = 1.08e-19; R2 = 0.90)]
rs2509805	chr11:57650796	T	C	1.04 (1.03-1.06)	6.436e-10	MED19 [thyroid; rs488769 (-0.28 (0.04); p = 1.67e-11; R2 = 0.85)]
rs2509805	chr11:57650796	T	C	1.04 (1.03-1.06)	6.436e-10	SLC43A1 [adrenal_gland; rs527528 (0.352 (0.07); p = 9.19e-06; R2 = 0.87)]
rs2509805	chr11:57650796	T	C	1.04 (1.03-1.06)	6.436e-10	TIMM10 [adipose_subcutaneous; rs79740710 (-0.18 (0.03); p = 1.55e-06; R2 = 0.91)]
rs2509805	chr11:57650796	T	C	1.04 (1.03-1.06)	6.436e-10	TIMM10 [artery_tibial; rs527528 (-0.22 (0.04); p = 1.04e-07; R2 = 0.87)]
rs2509805	chr11:57650796	T	C	1.04 (1.03-1.06)	6.436e-10	TIMM10 [esophagus_mucosa; rs7117878 (-0.25 (0.05); p = 3.22e-06; R2 = 0.85)]
rs2509805	chr11:57650796	T	C	1.04 (1.03-1.06)	6.436e-10	TIMM10 [esophagus_muscularis; rs10896633 (-0.35 (0.05); p = 8.00e-10; R2 = 0.85)]
rs2509805	chr11:57650796	T	C	1.04 (1.03-1.06)	6.436e-10	TIMM10 [muscle_skeletal; rs71484461 (-0.16 (0.03); p = 8.18e-07; R2 = 0.91)]
rs2509805	chr11:57650796	T	C	1.04 (1.03-1.06)	6.436e-10	TIMM10 [nerve_tibial; rs7121169 (-0.18 (0.03); p = 1.22e-06; R2 = 0.91)]
rs2509805	chr11:57650796	T	C	1.04 (1.03-1.06)	6.436e-10	TIMM10 [pancreas; rs527528 (-0.33 (0.06); p = 4.05e-07; R2 = 0.87)]
rs2509805	chr11:57650796	T	C	1.04 (1.03-1.06)	6.436e-10	TIMM10 [skin_not_sun_exposed_suprapubic; rs7117878 (-0.24 (0.04); p = 4.65e-07; R2 = 0.85)]
rs2509805	chr11:57650796	T	C	1.04 (1.03-1.06)	6.436e-10	TIMM10 [thyroid; rs2926656 (-0.21 (0.04); p = 3.45e-07; R2 = 0.91)]
rs2509805	chr11:57650796	T	C	1.04 (1.03-1.06)	6.436e-10	YPEL4 [lung; rs12790196 (0.189 (0.03); p = 1.85e-06; R2 = 0.91)]
rs2509805	chr11:57650796	T	C	1.04 (1.03-1.06)	6.436e-10	ZDHHC5 [artery_tibial; rs631791 (-0.13 (0.02); p = 2.72e-08; R2 = 0.88)]
rs2509805	chr11:57650796	T	C	1.04 (1.03-1.06)	6.436e-10	ZDHHC5 [heart_left_ventricle; rs7932091 (-0.16 (0.03); p = 1.57e-06; R2 = 0.93)]
rs2509805	chr11:57650796	T	C	1.04 (1.03-1.06)	6.436e-10	ZDHHC5 [lung; rs673344 (-0.12 (0.02); p = 2.42e-09; R2 = 0.97)]
rs2509805	chr11:57650796	T	C	1.04 (1.03-1.06)	6.436e-10	ZDHHC5 [muscle_skeletal; rs71484461 (-0.15 (0.02); p = 9.45e-12; R2 = 0.91)]
rs2509805	chr11:57650796	T	C	1.04 (1.03-1.06)	6.436e-10	ZDHHC5 [nerve_tibial; rs2509805 (-0.13 (0.02); p = 5.72e-09; R2 = 1.00)]
rs2509805	chr11:57650796	T	C	1.04 (1.03-1.06)	6.436e-10	ZDHHC5 [skin_sun_exposed_lower_leg; rs631791 (-0.09 (0.01); p = 1.69e-07; R2 = 0.88)]
rs4593766	chr1:73773043	T	C	1.04 (1.03-1.06)	4.948e-12	RP4-598G3.1 [testis; rs11210204 (-0.90 (0.03); p = 5.34e-59; R2 = 0.99)]
rs61867322	chr10:106647839	A	G	0.95 (0.93-0.96)	6.408e-10	SORCS3 [adrenal_gland; rs60551150 (-0.44 (0.06); p = 3.73e-10; R2 = 0.97)]

## Sheet: Table S8
Expression Quantitative Triat Loci (eQTL) Findings
SNP	Position	Ref	Alt	OR (Combined)	P (Combined)	eQTL (gene[super tissue; SNP (beta(se);p; R2 with index)]	Brain eQTL
rs2029591	chr3:49646981	T	C	1.05 (1.03-1.07)	5.868e-09	AMT [brain; rs34890793 (0.606 (0.07); p = 2.94e-12; R2 = 0.99)]	YES
rs2029591	chr3:49646981	T	C	1.05 (1.03-1.07)	5.868e-09	FAM212A [brain; rs6809879 (0.456 (0.08); p = 1.28e-07; R2 = 0.81)]	YES
rs2029591	chr3:49646981	T	C	1.05 (1.03-1.07)	5.868e-09	GPX1 [brain; rs11720705 (-0.41 (0.07); p = 3.65e-08; R2 = 0.86)]	YES
rs2029591	chr3:49646981	T	C	1.05 (1.03-1.07)	5.868e-09	NCKIPSD [brain; rs12637313 (0.426 (0.08); p = 3.98e-06; R2 = 1.00)]	YES
rs2029591	chr3:49646981	T	C	1.05 (1.03-1.07)	5.868e-09	RNF123 [brain; rs9824435 (-0.35 (0.05); p = 4.35e-10; R2 = 0.86)]	YES
rs8084351	chr18:50726559	A	G	1.04 (1.02-1.05)	2.391e-09	DCC [brain; rs8084351 (-0.38 (0.08); p = 4.60e-06; R2 = 1.00)]	YES
rs12226775	chr11:49179289	T	C	1.06 (1.04-1.08)	1.82e-08	FOLH1 [cardiovascular; rs34645712 (0.499 (0.09); p = 1.43e-07; R2 = 0.80)]
rs12226775	chr11:49179289	T	C	1.06 (1.04-1.08)	1.82e-08	FOLH1 [lung; rs11039850 (0.313 (0.06); p = 1.03e-06; R2 = 0.91)]
rs12226775	chr11:49179289	T	C	1.06 (1.04-1.08)	1.82e-08	FOLH1 [nerve; rs11530397 (0.212 (0.03); p = 2.93e-08; R2 = 0.92)]
rs12226775	chr11:49179289	T	C	1.06 (1.04-1.08)	1.82e-08	FOLH1 [salivary; rs142865480 (0.376 (0.07); p = 9.37e-06; R2 = 0.95)]
rs12226775	chr11:49179289	T	C	1.06 (1.04-1.08)	1.82e-08	FOLH1 [skin; rs16906158 (0.534 (0.07); p = 1.77e-11; R2 = 1.00)]
rs12226775	chr11:49179289	T	C	1.06 (1.04-1.08)	1.82e-08	FOLH1 [spleen; rs12226775 (0.790 (0.14); p = 5.75e-07; R2 = 1.00)]
rs12226775	chr11:49179289	T	C	1.06 (1.04-1.08)	1.82e-08	RP11-227P3.1 [testis; rs11040318 (0.854 (0.12); p = 2.08e-10; R2 = 0.95)]
rs12226775	chr11:49179289	T	C	1.06 (1.04-1.08)	1.82e-08	RP11-347H15.5 [testis; rs76002284 (0.329 (0.05); p = 5.44e-08; R2 = 0.96)]
rs16827974	chr3:117837222	A	G	1.04 (1.03-1.06)	3.101e-08	LSAMP [adrenal; rs73187934 (-0.59 (0.09); p = 9.38e-09; R2 = 0.97)]
rs16827974	chr3:117837222	A	G	1.04 (1.03-1.06)	3.101e-08	RP11-384F7.2 [adrenal; rs73180985 (-0.60 (0.10); p = 1.45e-07; R2 = 0.96)]
rs17775184	chr14:98647550	T	C	1.04 (1.03-1.06)	4.728e-08	RP11-61O1.1 [testis; rs77653640 (0.582 (0.10); p = 1.53e-07; R2 = 0.83)]
rs2029591	chr3:49646981	T	C	1.05 (1.03-1.07)	5.868e-09	ACTBP13 [skin; rs62262675 (-0.31 (0.05); p = 1.09e-08; R2 = 0.81)]
rs2029591	chr3:49646981	T	C	1.05 (1.03-1.07)	5.868e-09	AMT [adipose; rs6797299 (0.363 (0.03); p = 1.51e-25; R2 = 0.98)]
rs2029591	chr3:49646981	T	C	1.05 (1.03-1.07)	5.868e-09	AMT [blood; rs11130208 (0.409 (0.03); p = 1.09e-28; R2 = 0.99)]
rs2029591	chr3:49646981	T	C	1.05 (1.03-1.07)	5.868e-09	AMT [breast; rs1532204 (0.257 (0.03); p = 2.62e-12; R2 = 0.99)]
rs2029591	chr3:49646981	T	C	1.05 (1.03-1.07)	5.868e-09	AMT [cardiovascular; rs6797299 (0.367 (0.03); p = 7.21e-28; R2 = 0.98)]
rs2029591	chr3:49646981	T	C	1.05 (1.03-1.07)	5.868e-09	AMT [gut; rs6797299 (0.364 (0.02); p = 4.00e-30; R2 = 0.98)]
rs2029591	chr3:49646981	T	C	1.05 (1.03-1.07)	5.868e-09	AMT [lung; rs1532204 (0.379 (0.03); p = 1.28e-29; R2 = 0.99)]
rs2029591	chr3:49646981	T	C	1.05 (1.03-1.07)	5.868e-09	AMT [muscle; rs1532204 (0.254 (0.02); p = 4.97e-22; R2 = 0.99)]
rs2029591	chr3:49646981	T	C	1.05 (1.03-1.07)	5.868e-09	AMT [nerve; rs9869120 (0.384 (0.02); p = 1.64e-30; R2 = 0.99)]
rs2029591	chr3:49646981	T	C	1.05 (1.03-1.07)	5.868e-09	AMT [pancreas; rs11130208 (0.223 (0.04); p = 1.37e-07; R2 = 0.99)]
rs2029591	chr3:49646981	T	C	1.05 (1.03-1.07)	5.868e-09	AMT [pituitary; rs34890793 (0.488 (0.06); p = 1.18e-10; R2 = 0.99)]
rs2029591	chr3:49646981	T	C	1.05 (1.03-1.07)	5.868e-09	AMT [prostate; rs1491983 (0.325 (0.06); p = 6.21e-07; R2 = 1.00)]
rs2029591	chr3:49646981	T	C	1.05 (1.03-1.07)	5.868e-09	AMT [skin; rs7629322 (0.319 (0.02); p = 2.05e-23; R2 = 0.99)]
rs2029591	chr3:49646981	T	C	1.05 (1.03-1.07)	5.868e-09	AMT [spleen; rs11130208 (0.478 (0.06); p = 1.17e-11; R2 = 0.99)]
rs2029591	chr3:49646981	T	C	1.05 (1.03-1.07)	5.868e-09	AMT [testis; rs1532204 (0.496 (0.04); p = 1.49e-20; R2 = 0.99)]
rs2029591	chr3:49646981	T	C	1.05 (1.03-1.07)	5.868e-09	AMT [thyroid; rs6446284 (0.459 (0.02); p = 2.16e-41; R2 = 0.99)]
rs2029591	chr3:49646981	T	C	1.05 (1.03-1.07)	5.868e-09	AMT [vagina; rs55997059 (-0.25 (0.05); p = 4.79e-06; R2 = 0.84)]
rs2029591	chr3:49646981	T	C	1.05 (1.03-1.07)	5.868e-09	CCDC36 [cardiovascular; rs9869120 (0.584 (0.08); p = 3.42e-11; R2 = 0.99)]
rs2029591	chr3:49646981	T	C	1.05 (1.03-1.07)	5.868e-09	CDHR4 [skin; rs62262675 (0.305 (0.05); p = 4.52e-07; R2 = 0.81)]
rs2029591	chr3:49646981	T	C	1.05 (1.03-1.07)	5.868e-09	DALRD3 [gut; rs7649428 (-0.20 (0.04); p = 2.95e-06; R2 = 0.84)]
rs2029591	chr3:49646981	T	C	1.05 (1.03-1.07)	5.868e-09	DALRD3 [skin; rs34890793 (0.207 (0.03); p = 2.17e-08; R2 = 0.99)]
rs2029591	chr3:49646981	T	C	1.05 (1.03-1.07)	5.868e-09	FAM212A [gut; rs77941694 (0.272 (0.04); p = 1.66e-09; R2 = 0.84)]
rs2029591	chr3:49646981	T	C	1.05 (1.03-1.07)	5.868e-09	FAM212A [muscle; rs6446286 (-0.23 (0.03); p = 1.84e-09; R2 = 0.86)]
rs2029591	chr3:49646981	T	C	1.05 (1.03-1.07)	5.868e-09	FAM212A [skin; rs77941694 (-0.21 (0.03); p = 2.90e-09; R2 = 0.84)]
rs2029591	chr3:49646981	T	C	1.05 (1.03-1.07)	5.868e-09	GMPPB [adipose; rs77941694 (0.384 (0.06); p = 3.60e-08; R2 = 0.84)]
rs2029591	chr3:49646981	T	C	1.05 (1.03-1.07)	5.868e-09	GMPPB [cardiovascular; rs62262675 (0.363 (0.06); p = 2.84e-08; R2 = 0.81)]
rs2029591	chr3:49646981	T	C	1.05 (1.03-1.07)	5.868e-09	GMPPB [gut; rs62262722 (0.541 (0.07); p = 4.26e-11; R2 = 0.81)]
rs2029591	chr3:49646981	T	C	1.05 (1.03-1.07)	5.868e-09	GMPPB [muscle; rs62262722 (0.406 (0.06); p = 1.82e-09; R2 = 0.81)]
rs2029591	chr3:49646981	T	C	1.05 (1.03-1.07)	5.868e-09	GMPPB [nerve; rs62262673 (0.480 (0.06); p = 9.98e-14; R2 = 0.81)]
rs2029591	chr3:49646981	T	C	1.05 (1.03-1.07)	5.868e-09	GMPPB [pancreas; rs62262673 (0.349 (0.07); p = 4.35e-06; R2 = 0.81)]
rs2029591	chr3:49646981	T	C	1.05 (1.03-1.07)	5.868e-09	GMPPB [prostate; rs1799844 (0.512 (0.09); p = 2.78e-07; R2 = 0.84)]
rs2029591	chr3:49646981	T	C	1.05 (1.03-1.07)	5.868e-09	GMPPB [skin; rs1352889 (-0.40 (0.07); p = 1.67e-07; R2 = 0.86)]
rs2029591	chr3:49646981	T	C	1.05 (1.03-1.07)	5.868e-09	GMPPB [thyroid; rs9869256 (-0.28 (0.04); p = 2.35e-09; R2 = 0.99)]
rs2029591	chr3:49646981	T	C	1.05 (1.03-1.07)	5.868e-09	GPX1 [cardiovascular; rs62260663 (0.133 (0.02); p = 9.74e-06; R2 = 0.86)]
rs2029591	chr3:49646981	T	C	1.05 (1.03-1.07)	5.868e-09	GPX1 [gut; rs62262672 (0.210 (0.04); p = 8.65e-06; R2 = 0.86)]
rs2029591	chr3:49646981	T	C	1.05 (1.03-1.07)	5.868e-09	HYAL3 [blood; rs59357103 (-0.25 (0.04); p = 2.73e-07; R2 = 0.81)]
rs2029591	chr3:49646981	T	C	1.05 (1.03-1.07)	5.868e-09	HYAL3 [cardiovascular; rs7620848 (-0.37 (0.07); p = 2.26e-06; R2 = 0.84)]
rs2029591	chr3:49646981	T	C	1.05 (1.03-1.07)	5.868e-09	HYAL3 [gut; rs59357103 (-0.35 (0.07); p = 3.87e-06; R2 = 0.81)]
rs2029591	chr3:49646981	T	C	1.05 (1.03-1.07)	5.868e-09	HYAL3 [nerve; rs62262722 (-0.32 (0.06); p = 1.29e-06; R2 = 0.81)]
rs2029591	chr3:49646981	T	C	1.05 (1.03-1.07)	5.868e-09	HYAL3 [skin; rs62262722 (-0.35 (0.06); p = 6.83e-07; R2 = 0.81)]
rs2029591	chr3:49646981	T	C	1.05 (1.03-1.07)	5.868e-09	KLHDC8B [nerve; rs6446284 (-0.19 (0.03); p = 9.45e-08; R2 = 0.99)]
rs2029591	chr3:49646981	T	C	1.05 (1.03-1.07)	5.868e-09	KLHDC8B [skin; rs6797299 (-0.25 (0.03); p = 4.46e-10; R2 = 0.98)]
rs2029591	chr3:49646981	T	C	1.05 (1.03-1.07)	5.868e-09	KLHDC8B [thyroid; rs6446285 (-0.21 (0.04); p = 5.79e-07; R2 = 0.99)]
rs2029591	chr3:49646981	T	C	1.05 (1.03-1.07)	5.868e-09	NCKIPSD [cardiovascular; rs34890793 (0.242 (0.04); p = 2.66e-07; R2 = 0.99)]
rs2029591	chr3:49646981	T	C	1.05 (1.03-1.07)	5.868e-09	NCKIPSD [gut; rs34890793 (0.280 (0.05); p = 7.03e-07; R2 = 0.99)]
rs2029591	chr3:49646981	T	C	1.05 (1.03-1.07)	5.868e-09	NCKIPSD [nerve; rs1463728 (0.255 (0.04); p = 6.02e-08; R2 = 0.99)]
rs2029591	chr3:49646981	T	C	1.05 (1.03-1.07)	5.868e-09	NCKIPSD [skin; rs7629322 (0.412 (0.06); p = 1.69e-09; R2 = 0.99)]
rs2029591	chr3:49646981	T	C	1.05 (1.03-1.07)	5.868e-09	NCKIPSD [testis; rs34890793 (0.203 (0.03); p = 5.64e-07; R2 = 0.99)]
rs2029591	chr3:49646981	T	C	1.05 (1.03-1.07)	5.868e-09	NCKIPSD [thyroid; rs6446284 (0.345 (0.05); p = 3.82e-09; R2 = 0.99)]
rs2029591	chr3:49646981	T	C	1.05 (1.03-1.07)	5.868e-09	NICN1 [adipose; rs6446284 (0.298 (0.04); p = 6.93e-11; R2 = 0.99)]
rs2029591	chr3:49646981	T	C	1.05 (1.03-1.07)	5.868e-09	NICN1 [breast; rs7629322 (0.171 (0.03); p = 9.37e-06; R2 = 0.99)]
rs2029591	chr3:49646981	T	C	1.05 (1.03-1.07)	5.868e-09	NICN1 [cardiovascular; rs11130208 (0.295 (0.04); p = 9.95e-11; R2 = 0.99)]
rs2029591	chr3:49646981	T	C	1.05 (1.03-1.07)	5.868e-09	NICN1 [gut; rs1532204 (0.210 (0.03); p = 2.14e-08; R2 = 0.99)]
rs2029591	chr3:49646981	T	C	1.05 (1.03-1.07)	5.868e-09	NICN1 [lung; rs6446286 (0.253 (0.03); p = 2.28e-12; R2 = 0.86)]
rs2029591	chr3:49646981	T	C	1.05 (1.03-1.07)	5.868e-09	NICN1 [muscle; rs34890793 (0.170 (0.03); p = 4.95e-07; R2 = 0.99)]
rs2029591	chr3:49646981	T	C	1.05 (1.03-1.07)	5.868e-09	NICN1 [nerve; rs11130208 (0.259 (0.03); p = 9.80e-14; R2 = 0.99)]
rs2029591	chr3:49646981	T	C	1.05 (1.03-1.07)	5.868e-09	NICN1 [pancreas; rs9869120 (0.299 (0.05); p = 1.16e-06; R2 = 0.99)]
rs2029591	chr3:49646981	T	C	1.05 (1.03-1.07)	5.868e-09	NICN1 [pituitary; rs9870755 (-0.38 (0.06); p = 1.78e-07; R2 = 0.84)]
rs2029591	chr3:49646981	T	C	1.05 (1.03-1.07)	5.868e-09	NICN1 [skin; rs9869256 (0.178 (0.03); p = 5.17e-06; R2 = 0.99)]
rs2029591	chr3:49646981	T	C	1.05 (1.03-1.07)	5.868e-09	NICN1 [thyroid; rs61557789 (-0.43 (0.03); p = 6.99e-28; R2 = 0.84)]
rs2029591	chr3:49646981	T	C	1.05 (1.03-1.07)	5.868e-09	P4HTM [nerve; rs1491983 (0.199 (0.04); p = 2.32e-06; R2 = 1.00)]
rs2029591	chr3:49646981	T	C	1.05 (1.03-1.07)	5.868e-09	P4HTM [pituitary; rs12637313 (0.293 (0.05); p = 2.93e-07; R2 = 1.00)]
rs2029591	chr3:49646981	T	C	1.05 (1.03-1.07)	5.868e-09	QRICH1 [gut; rs1491983 (-0.29 (0.05); p = 1.05e-07; R2 = 1.00)]
rs2029591	chr3:49646981	T	C	1.05 (1.03-1.07)	5.868e-09	QRICH1 [nerve; rs6446285 (-0.22 (0.03); p = 8.75e-09; R2 = 0.99)]
rs2029591	chr3:49646981	T	C	1.05 (1.03-1.07)	5.868e-09	QRICH1 [skin; rs62262675 (0.150 (0.03); p = 2.08e-06; R2 = 0.81)]
rs2029591	chr3:49646981	T	C	1.05 (1.03-1.07)	5.868e-09	QRICH1 [testis; rs6790568 (0.308 (0.05); p = 4.34e-07; R2 = 0.81)]
rs2029591	chr3:49646981	T	C	1.05 (1.03-1.07)	5.868e-09	RBM6 [adipose; rs62262675 (-0.31 (0.04); p = 1.91e-10; R2 = 0.81)]
rs2029591	chr3:49646981	T	C	1.05 (1.03-1.07)	5.868e-09	RBM6 [blood; rs62262675 (-0.32 (0.04); p = 8.53e-11; R2 = 0.81)]
rs2029591	chr3:49646981	T	C	1.05 (1.03-1.07)	5.868e-09	RBM6 [cardiovascular; rs77941694 (-0.31 (0.04); p = 1.20e-10; R2 = 0.84)]
rs2029591	chr3:49646981	T	C	1.05 (1.03-1.07)	5.868e-09	RBM6 [gut; rs62262675 (-0.28 (0.03); p = 2.41e-13; R2 = 0.81)]
rs2029591	chr3:49646981	T	C	1.05 (1.03-1.07)	5.868e-09	RBM6 [lung; rs62262722 (-0.29 (0.03); p = 1.92e-15; R2 = 0.81)]
rs2029591	chr3:49646981	T	C	1.05 (1.03-1.07)	5.868e-09	RBM6 [muscle; rs62262722 (-0.20 (0.04); p = 1.06e-06; R2 = 0.81)]
rs2029591	chr3:49646981	T	C	1.05 (1.03-1.07)	5.868e-09	RBM6 [nerve; rs62262675 (-0.23 (0.03); p = 5.54e-09; R2 = 0.81)]
rs2029591	chr3:49646981	T	C	1.05 (1.03-1.07)	5.868e-09	RBM6 [pancreas; rs62262722 (-0.35 (0.06); p = 4.03e-07; R2 = 0.81)]
rs2029591	chr3:49646981	T	C	1.05 (1.03-1.07)	5.868e-09	RBM6 [prostate; rs62262675 (-0.48 (0.09); p = 4.23e-07; R2 = 0.81)]
rs2029591	chr3:49646981	T	C	1.05 (1.03-1.07)	5.868e-09	RBM6 [skin; rs62262675 (-0.26 (0.03); p = 1.98e-11; R2 = 0.81)]
rs2029591	chr3:49646981	T	C	1.05 (1.03-1.07)	5.868e-09	RBM6 [spleen; rs62262722 (-0.50 (0.09); p = 1.27e-06; R2 = 0.81)]
rs2029591	chr3:49646981	T	C	1.05 (1.03-1.07)	5.868e-09	RBM6 [testis; rs77941694 (-0.25 (0.04); p = 4.35e-07; R2 = 0.84)]
rs2029591	chr3:49646981	T	C	1.05 (1.03-1.07)	5.868e-09	RBM6 [thyroid; rs62262722 (-0.27 (0.04); p = 7.10e-11; R2 = 0.81)]
rs2029591	chr3:49646981	T	C	1.05 (1.03-1.07)	5.868e-09	RHOA [muscle; rs9869256 (-0.22 (0.03); p = 5.92e-10; R2 = 0.99)]
rs2029591	chr3:49646981	T	C	1.05 (1.03-1.07)	5.868e-09	RNF123 [adipose; rs6804970 (0.381 (0.03); p = 1.07e-19; R2 = 0.84)]
rs2029591	chr3:49646981	T	C	1.05 (1.03-1.07)	5.868e-09	RNF123 [breast; rs35129566 (0.331 (0.05); p = 1.66e-09; R2 = 0.86)]
rs2029591	chr3:49646981	T	C	1.05 (1.03-1.07)	5.868e-09	RNF123 [cardiovascular; rs9870755 (0.250 (0.03); p = 4.73e-11; R2 = 0.84)]
rs2029591	chr3:49646981	T	C	1.05 (1.03-1.07)	5.868e-09	RNF123 [gut; rs1491983 (-0.32 (0.04); p = 3.04e-12; R2 = 1.00)]
rs2029591	chr3:49646981	T	C	1.05 (1.03-1.07)	5.868e-09	RNF123 [lung; rs62260663 (0.274 (0.03); p = 1.52e-13; R2 = 0.86)]
rs2029591	chr3:49646981	T	C	1.05 (1.03-1.07)	5.868e-09	RNF123 [nerve; rs6804970 (0.379 (0.04); p = 1.32e-13; R2 = 0.84)]
rs2029591	chr3:49646981	T	C	1.05 (1.03-1.07)	5.868e-09	RNF123 [skin; rs7637711 (0.205 (0.03); p = 5.75e-08; R2 = 0.86)]
rs2029591	chr3:49646981	T	C	1.05 (1.03-1.07)	5.868e-09	RNF123 [thyroid; rs11720705 (-0.22 (0.03); p = 4.66e-08; R2 = 0.86)]
rs2029591	chr3:49646981	T	C	1.05 (1.03-1.07)	5.868e-09	UBA7 [blood; rs55997059 (-0.15 (0.03); p = 1.15e-06; R2 = 0.84)]
rs2029591	chr3:49646981	T	C	1.05 (1.03-1.07)	5.868e-09	UBA7 [gut; rs62260723 (-0.22 (0.03); p = 4.07e-11; R2 = 0.86)]
rs2029591	chr3:49646981	T	C	1.05 (1.03-1.07)	5.868e-09	UBA7 [pancreas; rs62260720 (-0.29 (0.06); p = 3.62e-06; R2 = 0.86)]
rs2029591	chr3:49646981	T	C	1.05 (1.03-1.07)	5.868e-09	UBA7 [skin; rs7620848 (-0.14 (0.02); p = 5.61e-07; R2 = 0.84)]
rs2029591	chr3:49646981	T	C	1.05 (1.03-1.07)	5.868e-09	WDR6 [adipose; rs34890793 (-0.29 (0.05); p = 2.14e-07; R2 = 0.99)]
rs2029591	chr3:49646981	T	C	1.05 (1.03-1.07)	5.868e-09	WDR6 [blood; rs34890793 (-0.19 (0.03); p = 2.37e-07; R2 = 0.99)]
rs2029591	chr3:49646981	T	C	1.05 (1.03-1.07)	5.868e-09	WDR6 [lung; rs34890793 (-0.21 (0.04); p = 2.69e-06; R2 = 0.99)]
rs2029591	chr3:49646981	T	C	1.05 (1.03-1.07)	5.868e-09	WDR6 [muscle; rs34890793 (-0.21 (0.04); p = 1.27e-07; R2 = 0.99)]
rs2029591	chr3:49646981	T	C	1.05 (1.03-1.07)	5.868e-09	WDR6 [nerve; rs34890793 (-0.24 (0.04); p = 8.58e-09; R2 = 0.99)]
rs2029591	chr3:49646981	T	C	1.05 (1.03-1.07)	5.868e-09	WDR6 [skin; rs34890793 (-0.48 (0.06); p = 2.23e-13; R2 = 0.99)]
rs2433018	chr15:47677596	A	G	0.95 (0.94-0.97)	1.06e-08	SEMA6D [skin; rs419055 (0.332 (0.05); p = 3.56e-08; R2 = 1.00)]
rs2509805	chr11:57650796	T	C	1.04 (1.03-1.06)	6.436e-10	AP000662.4 [thyroid; rs488769 (-0.37 (0.05); p = 5.54e-11; R2 = 0.85)]
rs2509805	chr11:57650796	T	C	1.04 (1.03-1.06)	6.436e-10	CLP1 [blood; rs488769 (0.136 (0.02); p = 1.32e-07; R2 = 0.85)]
rs2509805	chr11:57650796	T	C	1.04 (1.03-1.06)	6.436e-10	MED19 [adipose; rs2926656 (-0.30 (0.04); p = 6.34e-10; R2 = 0.91)]
rs2509805	chr11:57650796	T	C	1.04 (1.03-1.06)	6.436e-10	MED19 [cardiovascular; rs488769 (-0.38 (0.05); p = 3.82e-12; R2 = 0.85)]
rs2509805	chr11:57650796	T	C	1.04 (1.03-1.06)	6.436e-10	MED19 [gut; rs576859 (-0.36 (0.04); p = 1.74e-13; R2 = 0.90)]
rs2509805	chr11:57650796	T	C	1.04 (1.03-1.06)	6.436e-10	MED19 [liver; rs11229116 (-0.46 (0.07); p = 6.64e-09; R2 = 0.93)]
rs2509805	chr11:57650796	T	C	1.04 (1.03-1.06)	6.436e-10	MED19 [lung; rs10896636 (-0.18 (0.03); p = 4.91e-08; R2 = 0.86)]
rs2509805	chr11:57650796	T	C	1.04 (1.03-1.06)	6.436e-10	MED19 [muscle; rs9420 (0.231 (0.03); p = 2.10e-10; R2 = 0.85)]
rs2509805	chr11:57650796	T	C	1.04 (1.03-1.06)	6.436e-10	MED19 [nerve; rs10896636 (-0.21 (0.04); p = 3.58e-06; R2 = 0.86)]
rs2509805	chr11:57650796	T	C	1.04 (1.03-1.06)	6.436e-10	MED19 [pancreas; rs7949841 (-0.37 (0.07); p = 1.16e-06; R2 = 0.92)]
rs2509805	chr11:57650796	T	C	1.04 (1.03-1.06)	6.436e-10	MED19 [skin; rs576859 (-0.33 (0.03); p = 1.08e-19; R2 = 0.90)]
rs2509805	chr11:57650796	T	C	1.04 (1.03-1.06)	6.436e-10	MED19 [thyroid; rs488769 (-0.28 (0.04); p = 1.67e-11; R2 = 0.85)]
rs2509805	chr11:57650796	T	C	1.04 (1.03-1.06)	6.436e-10	SLC43A1 [adrenal; rs527528 (0.352 (0.07); p = 9.19e-06; R2 = 0.87)]
rs2509805	chr11:57650796	T	C	1.04 (1.03-1.06)	6.436e-10	TIMM10 [adipose; rs79740710 (-0.18 (0.03); p = 1.55e-06; R2 = 0.91)]
rs2509805	chr11:57650796	T	C	1.04 (1.03-1.06)	6.436e-10	TIMM10 [cardiovascular; rs527528 (-0.22 (0.04); p = 1.04e-07; R2 = 0.87)]
rs2509805	chr11:57650796	T	C	1.04 (1.03-1.06)	6.436e-10	TIMM10 [gut; rs10896633 (-0.35 (0.05); p = 8.00e-10; R2 = 0.85)]
rs2509805	chr11:57650796	T	C	1.04 (1.03-1.06)	6.436e-10	TIMM10 [muscle; rs71484461 (-0.16 (0.03); p = 8.18e-07; R2 = 0.91)]
rs2509805	chr11:57650796	T	C	1.04 (1.03-1.06)	6.436e-10	TIMM10 [nerve; rs7121169 (-0.18 (0.03); p = 1.22e-06; R2 = 0.91)]
rs2509805	chr11:57650796	T	C	1.04 (1.03-1.06)	6.436e-10	TIMM10 [pancreas; rs527528 (-0.33 (0.06); p = 4.05e-07; R2 = 0.87)]
rs2509805	chr11:57650796	T	C	1.04 (1.03-1.06)	6.436e-10	TIMM10 [skin; rs7117878 (-0.24 (0.04); p = 4.65e-07; R2 = 0.85)]
rs2509805	chr11:57650796	T	C	1.04 (1.03-1.06)	6.436e-10	TIMM10 [thyroid; rs2926656 (-0.21 (0.04); p = 3.45e-07; R2 = 0.91)]
rs2509805	chr11:57650796	T	C	1.04 (1.03-1.06)	6.436e-10	YPEL4 [lung; rs12790196 (0.189 (0.03); p = 1.85e-06; R2 = 0.91)]
rs2509805	chr11:57650796	T	C	1.04 (1.03-1.06)	6.436e-10	ZDHHC5 [cardiovascular; rs631791 (-0.13 (0.02); p = 2.72e-08; R2 = 0.88)]
rs2509805	chr11:57650796	T	C	1.04 (1.03-1.06)	6.436e-10	ZDHHC5 [lung; rs673344 (-0.12 (0.02); p = 2.42e-09; R2 = 0.97)]
rs2509805	chr11:57650796	T	C	1.04 (1.03-1.06)	6.436e-10	ZDHHC5 [muscle; rs71484461 (-0.15 (0.02); p = 9.45e-12; R2 = 0.91)]
rs2509805	chr11:57650796	T	C	1.04 (1.03-1.06)	6.436e-10	ZDHHC5 [nerve; rs2509805 (-0.13 (0.02); p = 5.72e-09; R2 = 1.00)]
rs2509805	chr11:57650796	T	C	1.04 (1.03-1.06)	6.436e-10	ZDHHC5 [skin; rs631791 (-0.09 (0.01); p = 1.69e-07; R2 = 0.88)]
rs4593766	chr1:73773043	T	C	1.04 (1.03-1.06)	4.948e-12	RP4-598G3.1 [testis; rs11210204 (-0.90 (0.03); p = 5.34e-59; R2 = 0.99)]
rs61867322	chr10:106647839	A	G	0.95 (0.93-0.96)	6.408e-10	SORCS3 [adrenal; rs60551150 (-0.44 (0.06); p = 3.73e-10; R2 = 0.97)]

## Sheet: Table S9
Chromatin State Results
SNP	POSITION	A1	A2	OR	P	maxCHMMTSSA	maxCHMMTSSAFLNK	maxCHMMTXFLNK	maxCHMMTX	maxCHMMTXWK	maxCHMMENHG	maxCHMMENH	maxCHMMZNFRPTS	maxCHMMHET	maxCHMMTSSBIV	maxCHMMBIVFLNK	maxCHMMENHBIV	maxCHMMREPRPC	maxCHMMREPRPCWK	maxCHMMQUIES	ENCOCCOMBPVAL_PHRED	ENCOCDNASEPVAL_PHRED	ENCOCFAIREPVAL_PHRED	ENCOCPOLIIPVAL_PHRED	ENCOCCTCFPVAL_PHRED	ENCOCMYCPVAL_PHRED
rs12658032	chr5:103904226	A	G	1.06 (1.04-1.07)	1.541e-16	0.00	0.00	0.00	0.00	0.00	0.00	0.00	0.00	0.03(rs6866541; R2 = 0.85)	0.00	0.00	0.00	0.00	0.00	1.00(rs76025409; R2 = 0.91)
rs4593766	chr1:73773043	T	C	1.04 (1.03-1.06)	4.948e-12	0.00	0.00	0.00	0.00	0.02(rs11210274; R2 = 0.84)	0.00	0.07(rs6424546; R2 = 0.99)	0.00	0.42(rs11210209; R2 = 0.99)	0.00	0.00	0.00	0.00	0.03(rs527068; R2 = 0.85)	0.99(rs11210203; R2 = 0.99)	0.59(rs6424548; R2 = 0.99)	0.00(rs6424548; R2 = 0.99)	1.15(rs6424548; R2 = 0.99)	0.00(rs6424548; R2 = 0.99)	0.00(rs6424548; R2 = 0.99)	0.00(rs6424548; R2 = 0.99)
rs61867322	chr10:106647839	A	G	0.95 (0.93-0.96)	6.408e-10	0.00	0.00	0.00	0.00	0.03(rs7903869; R2 = 0.93)	0.00	0.11(rs7903869; R2 = 0.93)	0.00	0.25(rs7068171; R2 = 0.99)	0.00	0.00	0.00	0.02(rs61867341; R2 = 0.98)	0.18(rs33927975; R2 = 0.97)	0.92(rs7085496; R2 = 0.92)	1.80(rs7903869; R2 = 0.93)	1.97(rs7903869; R2 = 0.93)	2.15(rs58109256; R2 = 0.94)	0.00(rs58109256; R2 = 0.94)	1.01(rs58109256; R2 = 0.94)	1.74(rs7903869; R2 = 0.93)
rs2509805	chr11:57650796	T	C	1.04 (1.03-1.06)	6.436e-10	0.98(rs11606396; R2 = 0.91)	0.69(rs7116341; R2 = 0.91)	0.40(rs9420; R2 = 0.85)	0.95(rs12804972; R2 = 0.91)	0.97(rs71460549; R2 = 0.91)	0.19(rs10896636; R2 = 0.86)	0.40(rs35808061; R2 = 0.93)	0.00	0.03(rs11229148; R2 = 0.93)	0.00	0.00	0.00	0.03(rs682503; R2 = 0.97)	0.36(rs12807250; R2 = 0.93)	0.96(rs7932091; R2 = 0.93)	16.0(rs11602109; R2 = 0.91)	16.0(rs11606396; R2 = 0.91)	5.56(rs11606396; R2 = 0.91)	16.0(rs11602109; R2 = 0.91)	4.25(rs11606396; R2 = 0.91)	16.0(rs4827; R2 = 0.91)
rs113901452	chr5:44816452	A	G	1.08 (1.06-1.11)	8.135e-10	0.00	0.00	0.00	0.57	0.39	0.00	0.00	0.00	0.00	0.00	0.00	0.00	0.00	0.02(rs74485009; R2 = 0.98)	0.99(rs11749656; R2 = 0.96)
rs1371048	chr2:145753166	T	G	0.95 (0.94-0.97)	2.284e-09	0.03(rs726857; R2 = 0.99)	0.03(rs726857; R2 = 0.99)	0.00	0.00	0.03	0.00	0.03(rs726857; R2 = 0.99)	0.00	0.04(rs1528189; R2 = 0.82)	0.00	0.00	0.00	0.00	0.02(rs4662411; R2 = 0.81)	0.98(rs1438899; R2 = 0.81)
rs8084351	chr18:50726559	A	G	1.04 (1.02-1.05)	2.391e-09	0.00	0.00	0.00	0.00	0.00	0.00	0.00	0.00	0.07(rs8084280; R2 = 1.00)	0.00	0.00	0.00	0.00	0.00	0.99(rs62099231; R2 = 0.98)
rs139161896	chr12:89802804	A	G	1.11 (1.08-1.15)	3.223e-09	0.02(rs113798345; R2 = 0.86)	0.01(rs112319982; R2 = 1.00)	0.00	0.17(rs111304986; R2 = 0.86)	0.69(rs113467193; R2 = 0.86)	0.01(rs144348664; R2 = 0.83)	0.37(rs113798345; R2 = 0.86)	0.00	0.17(rs143960232; R2 = 0.86)	0.00	0.00	0.00	0.00	0.00	0.93	4.49(rs111866999; R2 = 0.86)	3.26(rs111866999; R2 = 0.86)	2.37(rs111866999; R2 = 0.86)	0.00(rs113942790; R2 = 0.90)	0.00(rs113942790; R2 = 0.90)	0.00(rs112331025; R2 = 0.86)
rs2029591	chr3:49646981	T	C	1.05 (1.03-1.07)	5.868e-09	0.97(rs200287431; R2 = 0.81)	0.40(rs9836756; R2 = 0.86)	0.03(rs9836756; R2 = 0.86)	0.87(rs4855882; R2 = 0.86)	0.86(rs77473999; R2 = 0.86)	0.15(rs58339610; R2 = 0.84)	0.41(rs58339610; R2 = 0.84)	0.00	0.02(rs7629322; R2 = 0.99)	0.00	0.00	0.01(rs9830730; R2 = 0.86)	0.12(rs3020779; R2 = 0.86)	0.28(rs6790568; R2 = 0.81)	0.92(rs141165523; R2 = 0.99)	16.0(rs1491985; R2 = 0.86)	16.0(rs1491985; R2 = 0.86)	5.38(rs200287431; R2 = 0.81)	12.3(rs200287431; R2 = 0.81)	16.0(rs1491985; R2 = 0.86)	3.27(rs200287431; R2 = 0.81)
rs2433018	chr15:47677596	A	G	0.95 (0.94-0.97)	1.06e-08	0.00	0.00	0.00	0.00	0.03	0.00	0.29(rs419055; R2 = 1.00)	0.00	0.00	0.00	0.00	0.00	0.00	0.13(rs1025142; R2 = 0.84)	0.86(rs281286; R2 = 0.84)	9.74(rs419055; R2 = 1.00)	5.84(rs419055; R2 = 1.00)	5.33(rs419055; R2 = 1.00)	2.95(rs419055; R2 = 1.00)	1.52(rs419055; R2 = 1.00)	4.99(rs419055; R2 = 1.00)
rs12226775	chr11:49179289	T	C	1.06 (1.04-1.08)	1.82e-08	0.35(rs79122681; R2 = 0.97)	0.06(rs79122681; R2 = 0.97)	0.00	0.01(rs2299644; R2 = 0.97)	0.07	0.00	0.02(rs3974686; R2 = 0.80)	0.11(rs11530397; R2 = 0.92)	0.65(rs11530397; R2 = 0.92)	0.13(rs79122681; R2 = 0.97)	0.03(rs79122681; R2 = 0.97)	0.01(rs79122681; R2 = 0.97)	0.03(rs79122681; R2 = 0.97)	0.22(rs11039588; R2 = 0.82)	1.00(rs12225863; R2 = 0.93)	2.09(rs79122681; R2 = 0.97)	2.99(rs79122681; R2 = 0.97)	1.23(rs61350355; R2 = 0.83)	1.00(rs76427006; R2 = 0.92)	0.00(rs11607791; R2 = 0.81)	2.08(rs149052103; R2 = 0.81)
rs71639293	chr5:92995013	A	G	1.05 (1.03-1.06)	2.565e-08	0.00	0.00	0.00	0.00	0.03	0.00	0.00	0.00	0.00	0.00	0.00	0.00	0.00	0.00	0.96
rs16827974	chr3:117837222	A	G	1.04 (1.03-1.06)	3.101e-08	0.00	0.00	0.00	0.00	0.05(rs56376353; R2 = 0.96)	0.00	0.06(rs137982598; R2 = 0.98)	0.00	0.37(rs73180985; R2 = 0.96)	0.00	0.00	0.00	0.00	0.03	0.99(rs73187919; R2 = 0.82)
rs17775184	chr14:98647550	T	C	1.04 (1.03-1.06)	4.728e-08	0.01(rs142903734; R2 = 0.93)	0.04(rs79470265; R2 = 0.96)	0.00	0.00	0.07(rs142903734; R2 = 0.93)	0.00	0.15(rs79470265; R2 = 0.96)	0.00	0.08(rs142903734; R2 = 0.93)	0.00	0.00	0.00	0.03(rs142903734; R2 = 0.93)	0.27(rs7141014; R2 = 0.93)	0.62(rs2008260; R2 = 1.00)

[truncated: 3 more sheets: Table S10, Table S11, Table S12]
